# Supplementary material for: Macrophages trigger cardiomyocyte proliferation by increasing epicardial vegfaa expression during larval zebrafish heart regeneration
Source: Dev Cell. 2022 Jun 20;57(12):1512–1528.e5. doi: 10.1016/j.devcel.2022.05.014 (PMC9616726; doi:10.1016/j.devcel.2022.05.014)
Supplement: Data S1. Bulk RNA-sequencing normalized gene read counts per group and genes present per cluster, related to Figure 5 [file mmc2.xlsx]

## Sheet: RNAseq_normalised
ID	log2FoldChange	pvalue	padj	in-3	in-2	in-1	un-3	un-2	un-1	Gene.name
ENSDARG00000000001	-0.00466155	0.983659	0.995096	120.773	146.312	166.805	132.983	174.082	133.154	slc35a5
ENSDARG00000000002	0.664026	2.99e-08	1.16e-06	1817.44	2202.73	1978.42	1302.85	1233.71	1252.76	ccdc80
ENSDARG00000000018	-0.0702665	0.595568	0.838144	790.867	895.32	773.443	785.373	888.071	906.001	nrf1
ENSDARG00000000019	0.0651307	0.547927	0.812457	2292.74	2353.07	2078.01	2070.88	2177.29	2172.07	ube2h
ENSDARG00000000068	-0.0870357	0.62864	0.858293	1774.58	1814.8	1873.03	2498.74	1509.55	1797.58	slc9a3r1a
ENSDARG00000000069	-0.039482	0.826269	0.943662	1860.29	1472.51	1476.35	2077.62	1452.37	1409.77	dap
ENSDARG00000000086	-0.0779971	0.534696	0.805238	2171.96	2460.45	1956.01	2408.16	2332.87	2210.35	itsn1
ENSDARG00000000103	-0.0406174	0.664755	0.876865	9698.84	10286.1	10399.2	10728.3	10291	10240.1	myh10
ENSDARG00000000142	-0.628864	0.00941461	0.0595528	101.293	120.808	82.9874	177.311	132.033	159.23	tmem267
ENSDARG00000000151	-0.0246213	0.889106	0.965107	292.192	267.119	248.132	314.149	249.77	255.211	thraa
ENSDARG00000000161	0.253171	0.151505	0.426662	379.85	468.466	354.356	353.659	363.302	292.938	itsn2a
ENSDARG00000000175	0.701253	6.54e-05	0.000940142	288.296	283.227	335.269	207.184	176.605	177.538	hoxb2a
ENSDARG00000000183	-0.814093	7.55e-06	0.000145088	206.483	277.858	276.348	426.896	512.995	408.893	ptpn4b
ENSDARG00000000189	0.0809387	0.517473	0.795858	1178.51	1350.36	1180.91	1078.32	1234.55	1193.39	sema6e
ENSDARG00000000212	0.30266	0.0358825	0.164868	7558.04	9934.43	7414.1	6174.09	7112.14	6905.69	krt97
ENSDARG00000000229	-0.101785	0.46738	0.763614	449.976	451.016	512.032	536.752	503.745	482.683	usp49
ENSDARG00000000241	-0.0607167	0.657204	0.873182	1918.73	1602.72	1443.15	1760.58	1646.63	1758.19	slc40a1
ENSDARG00000000324	0.085805	0.556001	0.816648	968.13	908.743	723.65	808.5	804.814	827.218	dcaf8
ENSDARG00000000369	0.303471	0.211021	0.517112	138.304	99.3308	147.718	98.2921	98.3942	115.4	prkag3b
ENSDARG00000000370	-0.328686	0.0280693	0.13773	697.366	664.443	743.567	829.701	1030.2	788.381	triob
ENSDARG00000000380	-0.71293	0.000404257	0.00450349	159.732	112.754	142.738	210.075	238.837	228.026	pde6a
ENSDARG00000000394	0.116713	0.240168	0.554846	1984.96	1965.14	2053.94	1849.24	1847.62	1843.07	matr3l1.1
ENSDARG00000000423	0.079563	0.691243	0.888027	148.044	131.546	151.867	141.656	136.238	131.489	si:ch73-314g15.3
ENSDARG00000000442	0.449319	0.0037416	0.0284321	892.16	859.077	724.48	518.442	669.417	619.165	slc39a13
ENSDARG00000000472	-1.26216	5.24e-08	1.9e-06	85.7097	87.2501	76.3484	215.857	218.654	162.004	cntn2
ENSDARG00000000476	-0.195391	0.232407	0.545239	225.962	228.192	227.386	274.64	263.226	244.115	pms1
ENSDARG00000000489	0.251438	0.0216331	0.113464	1425.9	1312.78	1430.7	1191.07	1147.93	1163.99	upf3b
ENSDARG00000000503	-1.63308	2.8e-22	1.67e-19	570.749	618.804	723.65	2335.88	1996.48	1625.03	stx1b
ENSDARG00000000516	-0.263248	0.718096	0.899554	9.73974	18.7923	3.3195	13.4911	10.9327	12.7606	ankar
ENSDARG00000000529	-0.0523297	0.814488	0.939446	387.642	220.139	312.033	366.186	311.161	274.075	ofd1
ENSDARG00000000540	0.268854	0.0781243	0.281093	576.593	528.87	506.223	386.423	453.286	491.559	asnsd1
ENSDARG00000000542	0.0991561	0.492327	0.781201	385.694	412.089	439.004	377.75	370.87	408.893	gtf2e1
ENSDARG00000000551	-0.98704	1.15e-06	2.85e-05	235.702	186.581	279.668	517.479	497.017	385.591	slc1a4
ENSDARG00000000563	0.0178786	0.939773	0.981182	10517	9500.86	15361	16317.4	9533.31	9100.51	ttn.1
ENSDARG00000000567	-0.252797	0.0826325	0.291271	683.73	640.281	578.422	730.445	846.863	684.078	znf281a
ENSDARG00000000568	0.0670135	0.631565	0.85962	662.303	671.154	797.509	728.518	641.665	671.872	ell
ENSDARG00000000588	-0.128882	0.429635	0.734925	372.058	394.639	453.941	477.006	386.008	477.134	grasp
ENSDARG00000000606	-0.417254	0.193994	0.494372	35.0631	65.7731	46.473	66.4917	61.3913	70.4606	dnah6
ENSDARG00000000631	-0.0500859	0.687945	0.886459	763.596	877.87	876.347	912.574	854.432	847.746	ptpn4a
ENSDARG00000000651	-0.306973	0.310279	0.630771	75.97	46.9808	92.9459	92.5102	95.8713	81.5567	osgepl1
ENSDARG00000000666	0.0229883	0.842757	0.949902	1316.81	1242.98	1441.49	1281.65	1319.49	1340.97	creg2
ENSDARG00000000690	0.221635	0.132873	0.393404	592.176	507.393	482.987	432.678	433.944	482.683	sypl2b
ENSDARG00000000729	-0.0680874	0.630334	0.858901	469.456	523.5	486.306	548.316	467.583	535.944	daxx
ENSDARG00000000730	-0.0923873	0.545153	0.811203	432.445	343.631	373.443	419.187	386.008	414.996	slc6a22.1
ENSDARG00000000747	0.143467	0.496265	0.782985	146.096	139.6	123.651	122.383	113.532	131.489	lcmt2
ENSDARG00000000760	0.13932	0.556802	0.817032	112.981	110.069	92.116	85.7646	103.44	94.3173	znf511
ENSDARG00000000767	0.390786	0.221454	0.530859	126.617	61.7462	107.884	73.2372	59.7093	90.9884	spi1b
ENSDARG00000000779	0.0308164	0.820103	0.941747	767.492	900.689	962.654	854.756	821.634	906.555	scfd1
ENSDARG00000000796	-0.98356	9.8e-20	3.54e-17	4484.18	4477.94	3995.01	8163.06	8362.67	9077.76	nr4a1
ENSDARG00000000804	0.739282	0.000399299	0.00445277	338.943	353.027	319.502	205.257	150.535	247.444	rassf6
ENSDARG00000000830	-0.003687	0.982444	0.994872	309.724	303.362	257.261	266.93	313.684	286.835	telo2
ENSDARG00000000837	0.0589954	0.669986	0.879609	788.919	900.689	751.866	737.191	746.787	855.513	snx9a
ENSDARG00000000853	0.0695121	0.567031	0.822481	2368.71	2268.5	2595.02	2132.55	2526.29	2237.54	dstyk
ENSDARG00000000857	0.113166	0.312578	0.633881	1223.31	1269.82	1312.03	1113.01	1184.09	1222.8	mapk14a
ENSDARG00000000861	0.111898	0.264713	0.582271	3451.76	3608.13	3323.65	3291.82	3232.71	3083.62	scrib
ENSDARG00000000887	0.2617	0.351376	0.670553	107.137	95.3039	113.693	117.565	65.5961	82.1115	zgc:56699
ENSDARG00000000906	0.755104	0.000129932	0.00169643	206.483	234.904	214.108	124.311	115.214	147.579	skap2
ENSDARG00000000935	-0.0982474	0.638559	0.862928	296.088	374.504	302.904	263.076	425.534	352.858	unk
ENSDARG00000000943	0.404048	0.00507737	0.0363592	656.459	687.262	699.584	443.278	556.726	543.711	dzip1
ENSDARG00000000966	0.0380378	0.747278	0.912366	3671.88	4065.85	3614.1	3746.66	3972.77	3339.39	ncor2
ENSDARG00000001014	0.33266	0.00107162	0.0103146	16318	18482.2	16905.4	14002.8	13129.3	13927.9	myh9b
ENSDARG00000001015	0.0790406	0.494893	0.782171	1053.84	1202.71	1148.55	1107.23	1052.9	1068.56	znf384l
ENSDARG00000001057	0.265897	0.0242295	0.123721	3122.56	2645.69	3180.91	2560.41	2485.93	2398.43	bysl
ENSDARG00000001127	-1.56541	4.6e-09	2.22e-07	60.3864	95.3039	63.0704	165.747	230.427	250.218	slc17a6a
ENSDARG00000001129	0.151168	0.274344	0.593209	2045.35	2267.16	1706.22	1912.84	1710.55	1791.47	dicer1
ENSDARG00000001154	-0.591593	0.0103824	0.0642171	146.096	163.762	148.548	234.166	285.932	173.1	rimbp2
ENSDARG00000001162	-0.0755296	0.541319	0.808856	1133.71	1012.1	1063.9	1226.72	1096.63	1058.02	matr3l1.1
ENSDARG00000001169	0.131436	0.44602	0.747259	237.65	229.535	267.22	240.912	224.541	209.162	hsd17b8
ENSDARG00000001210	0.175418	0.364812	0.681657	477.247	292.623	375.933	324.749	353.21	331.775	arl14ep
ENSDARG00000001220	-0.106945	0.36696	0.683562	3584.23	4052.43	3567.63	4402.91	3922.31	3744.4	mycbp2
ENSDARG00000001234	-0.0522764	0.723628	0.902147	426.601	402.693	486.306	486.642	442.353	441.072	map4k2
ENSDARG00000001241	-0.0279414	0.798118	0.934445	2294.68	2185.28	2467.22	2341.66	2475.83	2271.38	puf60b
ENSDARG00000001244	0.175198	0.0768015	0.277933	3311.51	3110.13	3351.86	2864.92	2959.39	2832.85	srrm1
ENSDARG00000001249	-0.140273	0.538306	0.806927	103.241	96.6462	107.884	128.165	106.804	105.968	pcgf1
ENSDARG00000001259	0.827444	0.00185462	0.0162821	144.148	162.419	97.9252	77.0918	79.8927	69.3509	gas2a
ENSDARG00000001313	-0.219364	0.215685	0.523998	276.609	234.904	245.643	252.476	297.706	325.672	g2e3
ENSDARG00000001354	0.0456842	0.827323	0.944047	255.181	220.139	318.672	308.367	225.382	240.786	slc6a22.2
ENSDARG00000001414	0.16907	0.500873	0.786424	167.524	127.519	102.904	132.983	102.599	113.736	mctp2a
ENSDARG00000001431	0.966402	8.6e-07	2.25e-05	6272.39	8943.8	6799.99	2759.89	3999.68	4505.59	actn3b
ENSDARG00000001437	-0.590007	0.0159262	0.0898009	687.626	663.1	415.767	599.389	1075.61	973.687	slc2a1a
ENSDARG00000001442	0.722034	0.000198114	0.00243909	259.077	214.769	284.647	158.038	138.761	163.668	inppl1b
ENSDARG00000001447	0.220761	0.150483	0.424853	451.924	405.377	360.995	345.95	358.256	335.659	mier1b
ENSDARG00000001452	-0.359912	0.0413312	0.182879	192.847	214.769	178.423	265.967	248.088	236.903	adam8a
ENSDARG00000001463	-0.522324	0.329274	0.65152	311.672	394.639	769.293	980.993	759.401	383.372	tdh2
ENSDARG00000001470	-0.00849697	0.959758	0.987989	533.738	413.431	497.095	470.26	425.534	552.588	mhc1zea
ENSDARG00000001498	-0.428066	0.484573	0.775719	23.3754	8.05385	13.278	30.8367	12.6146	15.5346	skap1
ENSDARG00000001549	0.0597336	0.679203	0.883177	691.522	759.747	619.916	703.463	595.411	684.632	sp3a
ENSDARG00000001557	-0.00721909	0.962346	0.988748	387.642	332.893	398.34	383.532	350.687	390.584	tomm34
ENSDARG00000001558	-0.0235103	0.873342	0.959637	545.426	634.912	708.713	615.771	623.163	688.516	kifc1
ENSDARG00000001559	-1.39331	3.59e-07	1.05e-05	74.022	83.2231	50.6223	193.693	203.516	142.031	csmd2
ENSDARG00000001572	1.66177	0.0138814	0.0810536	52.5946	13.4231	13.278	6.74553	8.40976	8.87692	prf1.3
ENSDARG00000001578	-0.0281575	0.819113	0.941346	1918.73	1906.08	2221.57	2162.43	1888.83	2121.58	echs1
ENSDARG00000001621	-0.060743	0.752634	0.914132	264.921	233.562	353.526	303.549	297.706	294.048	nfyal
ENSDARG00000001634	0.360063	0.00230981	0.0195016	2323.9	2434.95	2037.34	1693.13	1825.76	1770.39	kirrel1a
ENSDARG00000001676	-0.720444	8.98e-06	0.000169144	512.31	676.523	550.207	927.029	1091.59	851.63	gpm6bb
ENSDARG00000001686	-0.754451	0.024778	0.125764	60.3864	81.8808	42.3236	98.2921	133.715	77.1182	uckl1a
ENSDARG00000001710	-0.130538	0.220011	0.529243	1133.71	1144.99	1119.5	1214.2	1246.33	1257.75	flot1b
ENSDARG00000001712	-0.0501221	0.83426	0.946588	89.6056	118.123	104.564	92.5102	112.691	118.729	si:ch211-247n2.1
ENSDARG00000001729	-0.0311435	0.774533	0.923963	2121.32	2438.97	2312.86	2267.46	2372.39	2387.89	strn3
ENSDARG00000001733	0.342906	0.0189667	0.102861	430.497	488.6	461.41	331.495	380.121	377.269	gulp1a
ENSDARG00000001734	0.0934931	0.482971	0.774619	697.366	659.073	670.538	578.189	625.686	691.29	fkbp8
ENSDARG00000001754	0.390613	0.000801322	0.00810266	1501.87	1612.11	1463.9	1197.81	1078.97	1213.36	noc2l
ENSDARG00000001760	1.96911	3.04e-22	1.76e-19	5347.12	6826.98	4368.46	1196.85	1217.73	1806.45	tnxba
ENSDARG00000001767	0.0688828	0.70712	0.894819	243.494	302.019	305.394	230.312	296.024	287.945	slc29a2
ENSDARG00000001769	0.171101	0.301733	0.623221	1813.54	1916.82	1352.7	1297.07	1639.9	1569.55	ptpra
ENSDARG00000001776	0.432373	0.0211996	0.111857	188.951	194.635	175.103	138.765	132.874	140.921	stim2b
ENSDARG00000001777	-0.0242997	0.821712	0.94246	2199.23	2155.75	1943.57	2106.53	2177.29	2113.82	nup155
ENSDARG00000001781	0.299542	0.236296	0.549677	220.118	385.243	241.493	251.512	174.923	261.869	tspan11
ENSDARG00000001782	0.36493	0.478759	0.771956	15.5836	18.7923	20.7469	14.4547	15.1376	13.8702	prkacba
ENSDARG00000001785	-0.304727	0.0523333	0.215935	323.359	358.396	383.402	391.241	475.992	453.278	irx2a
ENSDARG00000001788	-0.0706614	0.56544	0.822056	8298.26	6902.15	8395.01	8708.48	8434.99	7639.14	atp5po
ENSDARG00000001803	-0.223991	0.106957	0.343917	2631.68	2430.92	3151.86	3393	3334.47	2877.79	kcnh6a
ENSDARG00000001804	0.565062	0.00692848	0.046684	183.107	253.696	183.402	147.438	134.556	137.592	zgc:112148
ENSDARG00000001807	-0.22188	0.168825	0.455546	381.798	479.204	363.485	448.096	475.152	502.101	tnfrsf21
ENSDARG00000001817	-0.431425	0.116009	0.362329	89.6056	91.277	59.7509	124.311	93.3483	102.639	zmp:0000000521
ENSDARG00000001818	-0.20654	0.443364	0.744622	518.154	249.669	525.31	597.462	511.313	385.036	c3b.2
ENSDARG00000001825	0.533444	0.256602	0.57416	29.2192	32.2154	26.556	11.5638	26.9112	21.6375	cfap43
ENSDARG00000001829	-0.101616	0.437203	0.739755	1090.85	923.508	1114.52	1087.96	1198.39	1072.44	zgc:112982
ENSDARG00000001835	-1.19207	2.52e-09	1.26e-07	120.773	130.204	113.693	297.767	299.388	235.793	nalcn
ENSDARG00000001857	-0.0395115	0.73503	0.907517	1665.5	1783.93	1544.4	1728.78	1790.44	1611.16	aff4
ENSDARG00000001859	-1.15973	0.0382777	0.172701	9.73974	8.05385	13.278	30.8367	21.8654	18.8635	dbx1b
ENSDARG00000001870	0.0447318	0.829982	0.94517	6171.1	6826.98	4550.2	7529.94	4642.19	4838.48	atp1a1a.4
ENSDARG00000001873	0.0461311	0.752842	0.914283	1143.45	1036.26	1091.28	964.611	1246.33	956.488	phgdh
ENSDARG00000001879	0.306769	0.00913367	0.0581556	1529.14	1651.04	1424.06	1177.58	1284.17	1256.64	nav2b
ENSDARG00000001880	-0.105045	0.433906	0.737673	601.916	570.481	642.323	698.645	654.279	604.185	stx3a
ENSDARG00000001881	-0.863565	0.0871456	0.301815	25.3233	26.8462	9.12862	34.6913	45.4127	27.7404	cacnb3a
ENSDARG00000001882	0.299961	0.26274	0.58011	107.137	174.5	165.975	90.5829	143.807	131.489	kbtbd12
ENSDARG00000001888	-0.188156	0.20345	0.507733	693.47	687.262	538.588	742.009	745.105	691.29	ppm1ba
ENSDARG00000001889	-0.809055	8.39e-08	2.88e-06	942.807	927.535	941.907	1905.13	1676.07	1350.4	tuba1a
ENSDARG00000001890	-0.00898347	0.929951	0.978604	3531.63	3840.34	3585.89	3770.75	3494.26	3762.15	stt3b
ENSDARG00000001891	-0.248433	0.492916	0.781436	56.4905	44.2962	39.0041	63.6008	64.7552	36.6173	syt14b
ENSDARG00000001897	-0.00906254	0.950949	0.984283	1211.62	1483.25	1136.93	1308.63	1153.82	1390.35	man2b1
ENSDARG00000001898	0.460209	0.00324085	0.0254404	311.672	299.335	328.63	230.312	221.177	232.464	manea
ENSDARG00000001906	0.127744	0.821562	0.942449	17.5315	16.1077	12.4481	9.63648	15.9785	15.5346	si:dkey-247m21.3
ENSDARG00000001909	0.831351	8.67e-07	2.26e-05	598.02	739.612	815.766	368.113	384.326	459.935	vill
ENSDARG00000001910	-0.110992	0.407592	0.71728	2136.9	2346.36	2104.56	2063.17	2688.6	2361.26	rorab
ENSDARG00000001912	-0.244485	0.541809	0.809038	58.4385	34.9	31.5352	35.655	42.0488	65.4673	drd4-rs
ENSDARG00000001913	0.14211	0.763629	0.91953	42.8549	132.889	52.2821	32.764	85.7796	87.6596	palmda
ENSDARG00000001929	0.0460947	0.763837	0.91953	555.165	544.977	443.983	457.733	532.338	498.217	pink1
ENSDARG00000001930	-0.26896	0.107022	0.343922	381.798	289.939	301.244	414.369	363.302	387.256	klhl15
ENSDARG00000001933	0.192645	0.391018	0.702996	157.784	147.654	119.502	107.929	121.942	137.037	prkag2b
ENSDARG00000001939	-0.0142666	0.938103	0.980885	245.442	318.127	329.46	327.64	262.385	317.905	b3gat3
ENSDARG00000001940	-0.00538291	0.967955	0.990222	1166.82	1006.73	1301.24	1194.92	1147.93	1150.12	dnajc1
ENSDARG00000001950	0.208718	0.121234	0.370915	6352.26	5279.3	6614.1	4812.46	5860.76	5115.88	ak1
ENSDARG00000001953	-0.890146	5.81e-08	2.08e-06	401.277	485.916	483.817	945.338	706.42	898.233	pfkfb3
ENSDARG00000001968	0.600768	0.00307145	0.0243977	504.519	675.181	436.514	400.877	293.501	370.057	dock5
ENSDARG00000001969	0.0875756	0.530684	0.803878	677.886	693.974	571.783	581.08	602.139	638.583	txlng
ENSDARG00000001971	1.98475	2.89e-15	4.75e-13	823.982	1174.52	561.825	185.984	200.993	257.431	cthrc1b
ENSDARG00000001975	0.167674	0.248401	0.563803	1322.66	1393.32	1556.84	1069.65	1400.23	1337.09	hsd11b2
ENSDARG00000001976	-0.607676	0.0107491	0.0661504	103.241	159.735	161.825	203.33	264.067	188.635	fkbp16
ENSDARG00000001993	1.56954	8.81e-12	7.37e-10	11529.9	18503.7	16238.2	3913.37	4496.7	7177.54	myhb
ENSDARG00000001994	-1.44151	1.43e-24	1.2e-21	508.415	527.527	514.522	1448.36	1553.28	1213.92	stxbp1a
ENSDARG00000001999	0.00440434	0.977932	0.993137	383.746	406.719	379.253	343.059	444.035	378.379	adamts18
ENSDARG00000002002	0.322044	0.0645724	0.248112	393.486	393.296	478.008	287.167	383.485	343.981	lmcd1
ENSDARG00000002006	0.0424112	0.813366	0.938939	469.456	375.846	324.481	339.204	386.849	400.016	rxrbb
ENSDARG00000002013	-0.0377797	0.78788	0.930387	1201.88	1452.38	1173.44	1224.8	1249.69	1451.38	grb10a
ENSDARG00000002016	0.0375886	0.771706	0.922975	485.039	503.366	524.481	493.388	487.766	495.998	ppil2
ENSDARG00000002020	-0.0809603	0.554868	0.81581	440.236	493.97	519.501	528.079	513.836	503.21	rictorb
ENSDARG00000002021	0.130348	0.249883	0.564984	1992.75	2028.23	2003.32	1723.97	1770.25	2006.18	pygb
ENSDARG00000002026	-1.07478	1.5e-05	0.000263215	138.304	139.6	96.2654	323.786	256.498	201.95	qkib
ENSDARG00000002031	0.127807	0.340256	0.660522	586.333	531.554	620.746	523.261	520.564	548.705	tox4a
ENSDARG00000002037	-0.15541	0.485295	0.776422	111.033	110.069	122.821	142.62	110.168	132.044	pfkfb2b
ENSDARG00000002060	0.276178	0.413762	0.722036	72.0741	44.2962	44.8132	46.2551	40.3669	43.8298	brf2
ENSDARG00000002071	-0.151992	0.322071	0.643235	890.213	1111.43	941.907	927.993	1127.75	1213.92	adss
ENSDARG00000002077	0.286056	0.150382	0.424712	181.159	170.473	160.166	125.274	137.92	153.127	mnat1
ENSDARG00000002082	0.0259371	0.804537	0.936182	3932.91	3774.57	3459.75	3629.1	3563.22	3766.03	csnk2a1
ENSDARG00000002084	0.123605	0.324671	0.6462	6897.69	7337.06	8268.87	6163.49	7045.7	7451.62	lamb2
ENSDARG00000002097	0.635873	0.357508	0.676205	23.3754	14.7654	11.6182	4.81824	19.3425	7.2125	si:dkeyp-52c3.7
ENSDARG00000002127	-0.250685	0.0379367	0.171655	818.138	896.662	792.53	950.157	1014.22	1015.85	stam
ENSDARG00000002128	0.251304	0.153759	0.430308	335.047	371.819	442.323	318.967	287.614	362.844	cwf19l1
ENSDARG00000002131	-0.169351	0.258406	0.575711	1125.91	1336.94	961.824	1208.41	1357.34	1279.94	celf2
ENSDARG00000002165	0.0507382	0.794013	0.93307	212.326	221.481	219.917	250.548	205.198	178.648	psme1
ENSDARG00000002167	-0.0446452	0.789851	0.93088	266.869	291.281	254.771	249.585	285.091	300.706	cacnb1
ENSDARG00000002168	0.132009	0.382825	0.696966	677.886	550.346	694.605	573.37	639.983	543.157	tra2b
ENSDARG00000002172	0.450236	0.000791327	0.00802741	1342.14	1161.1	1344.4	844.155	941.893	1026.95	aplnra
ENSDARG00000002174	0.0862514	0.669738	0.879528	202.587	161.077	207.469	200.439	181.651	158.12	itfg2
ENSDARG00000002184	-0.175659	0.160056	0.440574	588.28	642.966	664.729	722.736	696.328	728.462	igbp1
ENSDARG00000002190	0.403062	0.00951471	0.0600997	1949.9	2179.91	1668.05	1275.87	1413.68	1688.28	chmp2bb
ENSDARG00000002192	1.6398	1.76e-15	3.05e-13	1435.64	1667.15	1212.45	384.495	386.008	609.733	aspn
ENSDARG00000002193	-1.091	4.69e-08	1.72e-06	10127.4	7424.31	12946.9	19388.6	26045	19545.9	rho
ENSDARG00000002194	-0.371272	0.0626902	0.243257	216.222	292.623	292.116	367.15	281.727	392.804	rhd
ENSDARG00000002196	0.0642317	0.652936	0.870987	718.793	739.612	599.169	614.807	648.393	696.838	bach1b
ENSDARG00000002197	-0.879408	0.145931	0.41703	880.473	597.327	1054.77	2708.81	1279.97	671.872	pygl
ENSDARG00000002204	-0.0292987	0.851309	0.953149	1657.7	1669.83	2198.34	1848.28	1683.63	2114.37	hspb11
ENSDARG00000002210	0.134198	0.440037	0.74215	268.817	260.408	262.24	274.64	213.608	233.574	stk25a
ENSDARG00000002213	0.236783	0.116559	0.363173	319.464	357.054	356.846	300.658	280.045	299.041	invs
ENSDARG00000002215	-0.576149	3.13e-06	6.8e-05	796.711	805.385	852.281	1260.45	1291.74	1114.61	rtca
ENSDARG00000002216	0.274599	0.0592943	0.234503	654.511	626.858	548.547	500.133	547.475	461.6	tbx3a
ENSDARG00000002217	-0.491849	0.000346808	0.00395149	539.582	683.235	616.597	907.756	854.432	832.766	scocb
ENSDARG00000002219	0.221169	0.333315	0.654113	426.601	550.346	346.058	437.496	276.681	418.325	si:dkey-103j14.5
ENSDARG00000002220	-0.00604395	0.974073	0.992149	393.486	340.946	507.053	463.515	382.644	407.229	zgc:103692
ENSDARG00000002230	-0.963047	3.81e-07	1.11e-05	911.64	998.678	978.422	1454.14	2462.38	1717.68	sypb
ENSDARG00000002231	-0.122917	0.499142	0.784886	518.154	730.216	468.049	610.953	622.322	633.59	plpp2a
ENSDARG00000002235	0.775733	4.22e-07	1.21e-05	3379.69	3981.29	3399.17	1715.29	2135.24	2430.61	mmp14a
ENSDARG00000002240	0.0596687	0.65621	0.872388	1959.64	1699.36	2256.43	1852.13	1918.27	1910.76	psmb6
ENSDARG00000002249	0.0562398	0.706507	0.894609	605.812	551.689	486.306	542.534	555.044	478.244	tbxas1
ENSDARG00000002255	-0.874606	9.87e-07	2.53e-05	305.828	277.858	357.676	633.117	623.163	479.354	epb41l3a
ENSDARG00000002259	0.89982	0.0188013	0.102295	116.877	128.862	61.4107	48.1824	35.321	78.2279	ca15c
ENSDARG00000002264	0.0631556	0.71875	0.89959	523.998	378.531	546.057	456.769	497.017	434.414	mrpl41
ENSDARG00000002267	0.0667874	0.620965	0.853691	1020.73	902.031	1136.93	1035.92	944.416	946.502	dcaf13
ENSDARG00000002271	-0.207878	0.0457826	0.197688	2242.09	2155.75	2085.47	2367.68	2557.41	2555.44	zfand5b
ENSDARG00000002285	-0.0878216	0.565085	0.821926	572.697	616.12	460.58	577.225	584.478	584.212	mcoln1a
ENSDARG00000002293	0.641286	0.225436	0.536503	31.1672	42.9539	15.7676	25.0548	20.1834	12.2058	si:ch211-197g15.6
ENSDARG00000002298	0.0160462	0.954011	0.985759	81.8138	89.9347	76.3484	75.1645	66.4371	101.53	ankrd22
ENSDARG00000002299	0.285382	0.178874	0.471111	368.162	489.943	278.838	299.694	322.094	307.918	arsh
ENSDARG00000002300	1.03824	0.0372189	0.169242	75.97	33.5577	25.7261	27.9458	21.8654	14.9798	p2rx2
ENSDARG00000002304	-0.0151665	0.940055	0.981182	278.557	189.266	295.435	257.294	262.385	252.992	gins2
ENSDARG00000002305	0.052249	0.673944	0.88134	1759	1755.74	2092.11	1699.87	1829.96	1884.13	me3
ENSDARG00000002311	-0.524577	0.136485	0.400913	95.4495	150.339	65.5601	114.674	215.29	115.955	fabp11b
ENSDARG00000002330	1.74718	4.01e-10	2.41e-08	288.296	306.046	234.025	50.1097	80.7337	112.626	lhx8a
ENSDARG00000002332	0.518093	0.00110631	0.0105837	769.44	967.804	687.136	548.316	568.5	573.671	frmd6
ENSDARG00000002333	-0.435731	0.011998	0.0720832	161.68	177.185	180.083	230.312	237.155	237.458	fam102bb
ENSDARG00000002336	0.193041	0.178347	0.470625	857.097	1014.79	975.102	874.992	720.717	897.679	dlc
ENSDARG00000002339	-0.139681	0.370722	0.686747	268.817	319.469	329.46	343.059	335.549	338.987	sgf29
ENSDARG00000002344	0.0229462	0.837939	0.948404	24986.3	22102.5	26129.4	23991.9	25410.1	22665	tubb4b
ENSDARG00000002353	-0.382434	0.0523155	0.215935	187.003	225.508	158.506	264.039	249.77	228.026	tagapa
ENSDARG00000002355	-0.304593	0.352053	0.671265	52.5946	63.0885	41.4937	72.2736	48.7766	71.0154	shpk
ENSDARG00000002362	-0.0574176	0.675456	0.88208	716.845	769.143	885.476	795.009	884.707	797.258	ubald1a
ENSDARG00000002365	0.281366	0.0766419	0.277447	672.042	581.22	499.584	438.46	509.632	486.011	cers5
ENSDARG00000002369	-0.243659	0.0173611	0.096192	8345.01	7790.76	8591.69	10227.2	9841.94	9213.13	si:ch211-202a12.4
ENSDARG00000002377	0.0740605	0.617835	0.851385	453.872	557.058	469.709	466.406	499.54	442.736	mief2
ENSDARG00000002385	0.13435	0.264884	0.582449	804.503	738.27	791.7	682.263	719.876	722.914	atm
ENSDARG00000002391	0.498537	0.0312952	0.149081	212.326	288.596	216.597	131.056	166.513	208.053	tlcd1
ENSDARG00000002394	-0.15195	0.701906	0.893176	130.513	108.727	97.0953	221.639	68.96	83.2211	ugt5d1
ENSDARG00000002396	0.522088	3.57e-05	0.000558051	1414.21	1536.94	1710.37	1013.76	1100	1136.8	cry-dash
ENSDARG00000002401	0.457002	0.00336409	0.0261859	697.366	794.647	790.87	602.28	460.855	601.966	gale
ENSDARG00000002402	0.129949	0.338581	0.658769	580.489	503.366	589.211	518.442	497.858	513.197	ercc3
ENSDARG00000002403	-0.224098	0.138344	0.403852	338.943	385.243	410.788	447.133	412.919	471.586	nusap1
ENSDARG00000002405	0.0254197	0.832324	0.945806	822.034	773.17	744.397	766.1	741.741	785.053	si:ch211-225b11.1
ENSDARG00000002406	-0.770832	0.224539	0.535359	3.8959	14.7654	24.8962	14.4547	26.0703	37.1721	zmynd10
ENSDARG00000002411	0.334028	0.0937656	0.316283	192.847	245.642	180.083	156.111	171.559	162.004	pde4cb
ENSDARG00000002445	0.229722	0.199161	0.501963	636.979	920.824	853.111	598.425	664.371	796.149	prdm1a
ENSDARG00000002463	0.269414	0.115031	0.360214	391.538	385.243	315.352	283.312	280.045	336.213	arhgef37
ENSDARG00000002467	-0.158751	0.305756	0.626862	313.62	287.254	312.863	319.931	370.029	330.11	rdh14b
ENSDARG00000002479	-0.0173154	0.906202	0.970743	387.642	461.754	438.174	469.296	414.601	424.428	ercc6l
ENSDARG00000002483	0.413749	0.1859	0.480985	128.565	93.9616	62.2406	60.7098	72.3239	76.0086	wnt7ab
ENSDARG00000002487	0.0146421	0.912451	0.972583	744.116	620.147	668.049	704.427	661.007	643.022	noc3l
ENSDARG00000002494	0.563952	0.00497578	0.0357963	372.058	488.6	390.041	238.985	255.657	348.974	itgb6
ENSDARG00000002506	0.012528	0.939577	0.981182	596.072	460.412	576.763	468.333	600.457	548.15	zgc:92818
ENSDARG00000002507	1.20328	8.97e-13	9.54e-11	1322.66	1593.32	1169.29	497.242	603.821	669.098	itga10
ENSDARG00000002508	0.295418	0.475199	0.769498	40.9069	100.673	66.3899	54.9279	82.4157	34.3981	ankrd33ab
ENSDARG00000002509	-0.833659	1.35e-07	4.35e-06	956.443	962.435	924.48	1418.49	1590.29	2052.23	zgc:153911
ENSDARG00000002510	-2.37519	0.00012141	0.00160036	3.8959	5.36923	8.29874	31.8004	43.7308	21.6375	dmbx1b
ENSDARG00000002523	0.096167	0.438037	0.740107	3007.63	2894.02	3341.07	3132.82	2586	2933.27	hsdl2
ENSDARG00000002533	-0.294473	0.318281	0.639555	66.2303	48.3231	75.5186	88.6556	79.8927	67.1317	adora2b
ENSDARG00000002536	0.137097	0.289518	0.608591	1628.49	1779.9	1513.69	1458	1367.43	1645	tm9sf4
ENSDARG00000002538	0.00561347	0.967306	0.989926	977.87	755.72	896.264	849.937	876.297	888.802	smu1a
ENSDARG00000002546	-1.37	8.44e-07	2.21e-05	60.3864	65.7731	68.0497	209.112	177.446	120.393	rundc3ab
ENSDARG00000002549	0.0608139	0.711393	0.89608	393.486	295.308	375.103	344.022	339.754	335.104	eif3eb
ENSDARG00000002552	0.0080412	0.94035	0.981182	1731.73	1596	1646.47	1595.8	1623.08	1722.12	mapkapk2a
ENSDARG00000002564	-0.754379	9.97e-05	0.00134917	276.609	381.216	287.966	438.46	621.481	535.944	syngr1a
ENSDARG00000002571	0.103807	0.582871	0.831871	755.804	943.643	564.315	727.554	656.802	717.366	tmod2
ENSDARG00000002576	-0.909408	0.000963483	0.00946415	95.4495	84.5654	142.738	193.693	259.862	161.449	cabp5a
ENSDARG00000002582	-0.565072	0.0334375	0.156409	792.815	578.535	837.343	642.753	1527.21	1097.41	tbx15
ENSDARG00000002587	-0.569745	6.28e-05	0.000907149	968.13	1214.79	960.165	1581.35	1664.29	1421.42	dpysl3
ENSDARG00000002589	0.81314	2.15e-05	0.000361137	868.785	734.243	647.302	535.788	373.393	370.611	mylpfb
ENSDARG00000002591	0.0285776	0.804008	0.93599	1347.98	1232.24	1377.59	1223.83	1320.33	1335.42	ruvbl1
ENSDARG00000002593	-0.163215	0.487422	0.778042	502.571	461.754	304.564	354.622	586.16	472.141	slc45a2
ENSDARG00000002600	-0.975893	2.62e-06	5.81e-05	177.263	187.923	146.058	381.605	353.21	267.417	pcsk1
ENSDARG00000002601	0.15001	0.661621	0.875078	89.6056	42.9539	69.7094	49.146	74.8469	56.5904	irx7
ENSDARG00000002607	-0.41489	0.0752346	0.274422	93.5015	96.6462	126.971	159.966	139.602	129.825	unm_sa1614
ENSDARG00000002609	-0.568789	0.000245487	0.00292651	290.244	257.723	239.834	387.386	391.895	381.153	rnf145a
ENSDARG00000002613	0.256603	0.120204	0.369507	327.255	299.335	341.078	244.767	264.907	299.041	rpa3
ENSDARG00000002632	0.371654	0.00337864	0.0262435	2690.12	3120.87	2629.87	1964.88	2232.79	2322.98	anxa11b
ENSDARG00000002634	0.377287	0.0336287	0.157055	356.475	468.466	360.995	289.094	281.727	340.652	b4galt1
ENSDARG00000002635	-1.49989	5.67e-08	2.03e-06	60.3864	75.1693	99.5849	267.894	248.088	163.668	zgc:85722
ENSDARG00000002642	0.160391	0.234877	0.548215	919.432	958.408	796.679	736.227	806.496	843.307	sh3gl1b
ENSDARG00000002644	0.712441	5.96e-08	2.13e-06	4351.72	5154.46	4097.92	2728.09	2564.98	3005.95	rgs5a
ENSDARG00000002656	-0.887506	0.000162059	0.00205851	173.367	165.104	278.838	407.623	429.739	318.46	stxbp5a
ENSDARG00000002659	-0.182329	0.070764	0.263174	3134.25	3284.63	3412.44	3756.3	3569.1	3836.49	mapre1b
ENSDARG00000002663	-0.0431623	0.74411	0.911221	535.686	483.231	492.115	513.624	502.063	536.499	optn
ENSDARG00000002666	-0.0282659	0.940025	0.981182	35.0631	37.5846	35.6846	42.4005	26.9112	41.0558	kcnj1b
ENSDARG00000002670	0.169869	0.210157	0.516239	718.793	812.097	769.293	628.298	755.197	663.55	ATG14
ENSDARG00000002682	-0.150438	0.394121	0.70575	245.442	198.662	212.448	234.166	261.544	229.69	tbcela
ENSDARG00000002690	0.0713639	0.657577	0.873228	307.776	255.039	276.348	262.112	262.385	270.746	rabif
ENSDARG00000002696	-0.60517	0.132629	0.392942	2561.55	4104.78	2252.28	2775.31	5854.03	4936.12	gnb3b
ENSDARG00000002701	-0.171841	0.308252	0.629516	305.828	261.75	324.481	298.731	356.574	350.084	rasl12
ENSDARG00000002710	0.0986392	0.278485	0.597768	22391.7	21570.9	22120.3	21376.6	20293.6	20046.3	ncl
ENSDARG00000002720	0.0500636	0.69777	0.891249	629.187	620.147	702.074	623.48	654.279	612.508	utp15
ENSDARG00000002731	0.579494	5.68e-05	0.000833649	5220.5	6104.82	4690.45	3119.33	3654.04	3939.13	sdc2
ENSDARG00000002732	1.2605	4.08e-12	3.72e-10	816.19	759.747	683.816	238.985	340.595	358.96	spon2b
ENSDARG00000002745	0.120263	0.271405	0.589602	8093.73	8771.99	9477.99	7641.73	8229.79	8372.6	tdh
ENSDARG00000002748	-0.117034	0.467296	0.763612	605.812	491.285	604.148	617.698	693.805	535.389	sema6d
ENSDARG00000002750	-0.238416	0.166216	0.450994	181.159	217.454	202.489	243.803	232.109	236.348	phf20a
ENSDARG00000002754	0.114382	0.494577	0.781918	262.973	240.273	237.344	237.057	210.244	234.129	pdcd2l
ENSDARG00000002758	0.234608	0.119605	0.368567	1883.67	1653.72	2314.52	1723	1733.25	1525.17	dedd1
ENSDARG00000002760	1.06912	3.12e-06	6.78e-05	481.143	514.104	317.012	164.784	211.926	244.115	gdf5
ENSDARG00000002764	-0.256822	0.486602	0.777603	210.378	81.8808	185.062	261.149	202.675	107.078	miox
ENSDARG00000002768	0.383746	0.0420313	0.185047	6800.29	6192.07	9431.52	5390.65	4832.25	6966.72	pvalb2
ENSDARG00000002771	-0.680094	0.0487684	0.206251	46.7508	76.5116	67.2198	74.2009	150.535	83.7759	si:ch211-48m9.1
ENSDARG00000002779	0.837917	0.000245757	0.00292651	222.066	347.658	359.336	143.584	199.311	179.758	pdx1
ENSDARG00000002787	0.00687122	0.955168	0.985901	1347.98	1261.77	1440.66	1308.63	1458.25	1268.84	tle3a
ENSDARG00000002790	-0.107619	0.291529	0.610898	5325.69	5585.35	6060.57	6077.73	5989.43	6228.27	ap2m1b
ENSDARG00000002791	-0.169346	0.117996	0.365767	16380.3	15766.8	18004.1	19990.9	17666.4	18748.1	atp1a1a.1
ENSDARG00000002792	0.131614	0.236936	0.550467	1573.94	1540.97	1438.17	1458	1336.31	1358.17	arcn1a
ENSDARG00000002794	0.649292	0.0059005	0.0411688	290.244	271.146	253.112	184.057	117.737	214.711	NA
ENSDARG00000002795	-0.195786	0.406805	0.716514	122.721	185.239	191.701	200.439	222.018	157.565	meis3
ENSDARG00000002798	0.284562	0.0804291	0.28607	286.348	279.2	317.842	225.494	248.088	252.992	cog8
ENSDARG00000002816	-0.770013	0.00638799	0.0438611	58.4385	51.0077	46.473	79.9828	100.076	82.6663	rasgrf2b
ENSDARG00000002826	-0.215924	0.260163	0.577579	167.524	142.285	150.207	179.238	187.538	165.887	cep57l1
ENSDARG00000002830	0.244583	0.148788	0.421764	344.787	322.154	365.145	307.404	247.247	316.795	trmt2a
ENSDARG00000002831	0.235007	0.218015	0.527265	500.623	489.943	599.169	478.933	530.656	347.31	col4a4
ENSDARG00000002840	-0.579354	2.07e-05	0.00034978	718.793	653.704	641.493	938.593	1120.18	944.282	si:dkey-28b4.8
ENSDARG00000002847	1.68597	1.1e-18	3.27e-16	420.757	518.131	386.721	146.474	116.896	147.579	fndc1
ENSDARG00000002872	-0.163727	0.431714	0.735898	132.461	150.339	188.381	167.675	188.379	178.093	zgc:113210
ENSDARG00000002877	0.0822388	0.469293	0.765453	1309.02	1430.9	1433.19	1251.78	1308.56	1384.24	reps1
ENSDARG00000002880	-0.0745236	0.660764	0.874838	451.924	573.166	460.58	535.788	444.035	583.658	vps50
ENSDARG00000002894	0.260641	0.100323	0.330255	405.173	370.477	346.058	280.421	313.684	336.213	aven
ENSDARG00000002897	-0.127504	0.340799	0.660902	494.779	488.6	462.24	491.46	542.43	540.937	si:ch211-160o17.2
ENSDARG00000002909	0.305051	0.0157421	0.0891729	1141.5	1093.98	1073.86	932.811	796.404	945.947	tjp3
ENSDARG00000002912	-0.140771	0.271739	0.590038	1020.73	1024.18	1125.31	1071.58	1287.53	1140.68	adipor1a
ENSDARG00000002916	0.142077	0.296709	0.617455	997.35	1122.17	898.754	954.975	845.181	931.522	sec31b
ENSDARG00000002917	-0.431274	0.00916852	0.0582808	331.151	383.9	443.153	536.752	468.424	565.904	gls2b
ENSDARG00000002933	-0.960347	0.00392879	0.0295897	37.011	76.5116	56.4315	142.62	112.691	81.0019	gbx2
ENSDARG00000002937	0.807089	4.61e-09	2.22e-07	1390.84	1524.86	1670.54	776.7	965.441	882.144	meis1a
ENSDARG00000002945	-0.314678	0.128227	0.384246	356.475	304.704	439.833	370.041	560.931	442.736	bgnb
ENSDARG00000002947	-0.111968	0.541906	0.809085	272.713	307.389	265.56	264.039	286.773	359.515	abcd3b
ENSDARG00000002949	0.010978	0.921299	0.975931	1357.72	1298.01	1464.73	1348.14	1375	1370.37	ppp6c
ENSDARG00000002952	0.275284	0.0362404	0.165989	1612.9	1590.64	1498.75	1140.96	1282.49	1455.26	smo
ENSDARG00000002956	-0.122265	0.624101	0.855332	83.7618	89.9347	100.415	88.6556	93.3483	117.064	si:dkey-32n7.4
ENSDARG00000002967	0.0438271	0.748674	0.912899	562.957	557.058	659.75	561.807	593.729	577	pdap1b
ENSDARG00000002968	-0.447931	0.0742692	0.272209	1205.78	1115.46	775.932	2038.11	1116.82	1065.79	a1cf
ENSDARG00000002970	-0.117382	0.3348	0.655584	1270.06	1271.17	1384.23	1341.4	1560.01	1362.05	ss18
ENSDARG00000002971	0.288569	0.0431827	0.18893	500.623	468.466	475.518	380.641	431.421	370.057	phc1
ENSDARG00000002986	0.0898192	0.533002	0.804957	590.228	594.643	628.215	624.444	587.001	497.662	gda
ENSDARG00000002988	-0.645497	0.0228334	0.118267	97.3974	64.4308	117.842	147.438	176.605	117.619	tnnt2d
ENSDARG00000002991	-0.241135	0.139448	0.405828	249.337	259.066	258.921	273.676	302.751	329.556	cep135
ENSDARG00000002994	0.188133	0.143478	0.412545	726.585	806.727	817.426	726.59	640.824	700.722	itpkca
ENSDARG00000003008	-0.230307	0.07928	0.283771	707.105	700.685	620.746	737.191	838.453	796.704	prkcea
ENSDARG00000003017	-0.071348	0.630817	0.85925	816.19	653.704	703.733	722.736	702.215	850.52	ube2al
ENSDARG00000003020	-1.65301	0.000419343	0.00465507	13.6356	22.8192	19.917	83.8374	65.5961	32.1788	lrrc4.2
ENSDARG00000003021	0.0795348	0.743607	0.910909	136.356	95.3039	136.929	119.492	129.51	100.975	hdac8
ENSDARG00000003022	-0.198537	0.210941	0.517058	319.464	342.289	401.659	425.932	378.439	423.318	limk1b
ENSDARG00000003027	0.0408424	0.869122	0.958056	87.6577	104.7	122.821	102.147	89.9844	117.064	scnm1
ENSDARG00000003032	0.141571	0.113473	0.357429	14186.9	13848.6	13643.1	12890.7	12399.4	12490.4	eif4a1b
ENSDARG00000003035	-0.0999521	0.286478	0.60557	7275.59	7420.28	7349.37	7962.62	7522.53	8141.25	hspa9
ENSDARG00000003041	-0.0253194	0.881628	0.962414	360.37	421.485	301.244	365.222	368.348	364.509	CABZ01111496.1
ENSDARG00000003046	-0.341125	0.0100988	0.0630116	1821.33	2319.51	2092.11	2799.4	2405.19	2698.58	sorbs2a
ENSDARG00000003054	-1.47383	0.0191194	0.10346	17.5315	5.36923	7.46887	41.4369	20.1834	18.8635	tacr3l
ENSDARG00000003058	-0.136902	0.348978	0.668586	457.768	409.404	497.095	527.115	507.95	469.922	fgfr1op
ENSDARG00000003061	0.390431	0.00193167	0.0167872	1010.99	1042.97	996.679	748.754	722.398	852.739	cd276
ENSDARG00000003068	0.000715528	0.99552	0.998705	1007.09	1190.63	1066.39	1028.21	1063.83	1170.64	gorasp1a
ENSDARG00000003069	0.0953278	0.598124	0.83938	309.724	350.343	276.348	325.713	300.228	250.773	btbd7
ENSDARG00000003077	-0.402375	0.279408	0.598486	99.3454	130.204	200.83	277.531	205.198	93.2077	si:ch73-111m19.2
ENSDARG00000003081	0.050643	0.750341	0.913319	4881.56	4694.05	6473.85	4442.42	5472.23	5587.47	mybphb
ENSDARG00000003084	-0.641825	0.301475	0.623133	46.7508	20.1346	4.97925	34.6913	30.2751	41.6106	spire2
ENSDARG00000003085	0.0728988	0.767391	0.921832	89.6056	130.204	93.7758	95.4011	104.281	98.7557	stambpl1
ENSDARG00000003087	0.0956591	0.495959	0.782985	675.938	787.935	681.327	604.207	724.08	678.53	ubxn6
ENSDARG00000003091	0.313149	0.0792618	0.283771	788.919	804.043	617.426	494.351	575.228	701.832	oclnb
ENSDARG00000003098	-0.136494	0.233235	0.546132	3167.36	2982.61	2858.92	3317.84	3559.01	3022.04	kdm5bb
ENSDARG00000003109	-0.275732	0.00606468	0.0420743	2581.03	2637.64	2567.63	3082.71	3033.4	3307.21	rcan1a
ENSDARG00000003113	0.0117174	0.957338	0.986698	5091.94	4630.96	2706.22	4866.42	3971.93	3483.08	ada
ENSDARG00000003127	-0.0719634	0.489898	0.779001	1425.9	1350.36	1420.74	1471.49	1479.28	1460.81	zgc:123105
ENSDARG00000003132	0.239723	0.119803	0.368688	496.727	475.177	532.779	366.186	466.742	441.627	apip
ENSDARG00000003142	-0.209298	0.210368	0.51643	294.14	335.577	377.593	436.532	373.393	363.954	dachc
ENSDARG00000003144	0.257461	0.22985	0.542362	208.43	139.6	202.489	151.293	153.899	154.791	pxmp2
ENSDARG00000003145	0.108676	0.700861	0.892568	72.0741	65.7731	56.4315	60.7098	60.5503	57.1452	NA
ENSDARG00000003146	-2.17305	0.00871307	0.0560403	3.8959	8.05385	2.48962	41.4369	11.7737	11.0962	si:dkey-27m7.4
ENSDARG00000003151	-0.0338879	0.71695	0.898615	4838.7	4570.56	4624.89	4838.48	4725.44	4799.64	skp1
ENSDARG00000003153	0.0379849	0.757156	0.916621	773.336	795.989	831.534	726.59	798.927	814.457	nudt21
ENSDARG00000003157	0.0891003	0.617903	0.851385	192.847	193.292	192.531	167.675	186.697	188.635	nfkbil1
ENSDARG00000003165	-0.284529	0.0144029	0.083128	1075.27	998.678	1038.17	1272.98	1333.79	1183.4	nr2f6b
ENSDARG00000003167	-0.100779	0.467088	0.763612	409.069	416.116	410.788	413.405	444.876	465.484	mlst8
ENSDARG00000003169	-0.0993456	0.363792	0.680792	1562.25	1589.29	1642.32	1825.15	1628.13	1687.17	magi1b
ENSDARG00000003175	0.105416	0.387906	0.701044	619.448	608.066	627.385	567.589	581.115	575.89	stx5al
ENSDARG00000003181	-0.0774888	0.825535	0.943662	72.0741	33.5577	44.8132	50.1097	51.2995	53.8163	sult1st4
ENSDARG00000003189	0.0977155	0.375924	0.691585	4380.94	4115.52	4885.47	4266.07	4091.35	4154.95	psmd1
ENSDARG00000003193	-0.0196015	0.9058	0.970688	311.672	363.766	310.373	362.332	293.501	343.426	rassf7b
ENSDARG00000003197	0.371865	0.0418956	0.18456	344.787	268.462	331.12	212.966	274.158	241.341	wdr21
ENSDARG00000003200	-0.448781	0.103185	0.336206	112.981	64.4308	68.0497	109.856	113.532	104.859	foxm1
ENSDARG00000003203	0.895696	6.63e-05	0.000948109	2283	2479.24	1425.72	832.592	1160.55	1327.1	rhcga
ENSDARG00000003205	0.148534	0.28762	0.60686	594.124	514.104	541.078	458.696	496.176	527.622	ngly1
ENSDARG00000003206	-0.115624	0.554421	0.815752	317.516	263.092	407.468	397.987	341.436	337.878	chchd6a
ENSDARG00000003207	0.159068	0.397794	0.708752	233.754	198.662	273.029	216.821	200.993	216.93	mterf3
ENSDARG00000003208	0.156359	0.298502	0.619193	438.288	459.07	402.489	355.586	382.644	423.318	pomk
ENSDARG00000003210	-1.43412	1.36e-06	3.3e-05	46.7508	81.8808	77.1783	175.384	248.929	142.031	ANO2 (1 of many)
ENSDARG00000003213	0.0669602	0.50057	0.786344	2641.42	2730.26	2757.67	2636.54	2646.55	2482.76	naa15a
ENSDARG00000003216	0.348353	0.00315379	0.0249012	9091.08	8922.32	10722.8	7123.28	7932.93	7522.08	anxa2a
ENSDARG00000003217	0.14379	0.376937	0.692613	545.426	636.254	483.817	524.224	441.512	538.163	urb2
ENSDARG00000003219	-0.0900322	0.691582	0.888105	1018.78	899.347	860.58	1288.4	629.05	1038.04	bin2a
ENSDARG00000003235	-0.143147	0.284254	0.603345	786.971	646.993	678.007	784.409	803.973	737.894	nup88
ENSDARG00000003244	0.41114	0.0181501	0.0994707	490.883	526.185	549.377	456.769	313.684	410.003	gbp3
ENSDARG00000003250	-0.150669	0.582478	0.831738	89.6056	64.4308	68.8796	78.0555	72.3239	93.2077	pik3cd
ENSDARG00000003251	-0.089765	0.664708	0.876865	190.899	268.462	185.892	210.075	254.816	221.368	zbtb22b
ENSDARG00000003257	0.124757	0.573022	0.826126	124.669	195.977	174.274	142.62	149.694	164.778	zgc:101559
ENSDARG00000003259	-0.177867	0.156986	0.435449	2584.93	2532.94	3029.04	2798.43	3220.1	3204.01	loxa
ENSDARG00000003269	-0.0769232	0.509076	0.791234	1673.29	1559.76	1417.43	1579.42	1682.79	1632.8	clcn3
ENSDARG00000003270	0.0742575	0.564018	0.821336	574.645	617.462	609.958	592.643	536.543	584.767	dhps
ENSDARG00000003281	0.0531685	0.710798	0.895859	1094.75	1103.38	1390.87	1072.54	1242.96	1151.78	pik3ip1
ENSDARG00000003287	0.259748	0.0503132	0.21028	886.317	767.8	773.443	671.662	629.05	720.14	wdr12
ENSDARG00000003290	-1.52086	0.00085572	0.00854672	44.8028	13.4231	18.2572	85.7646	76.5288	48.2683	dab1b
ENSDARG00000003293	0.406157	0.0364136	0.166439	5012.07	4872.58	4200.82	2471.76	4395.78	3757.16	sox9a
ENSDARG00000003303	1.5209	0.0239313	0.122626	42.8549	26.8462	20.7469	1.9273	9.25074	18.8635	stc1
ENSDARG00000003307	-0.164285	0.212949	0.520266	576.593	510.077	537.759	581.08	639.983	595.863	stx16
ENSDARG00000003308	-0.0481288	0.674341	0.881488	1961.58	2006.75	2299.58	2172.06	2213.45	2105.49	emc2
ENSDARG00000003311	-0.128515	0.305401	0.626592	761.648	700.685	824.895	823.919	831.725	848.301	pank2
ENSDARG00000003313	0.784374	8.6e-05	0.00118946	282.453	344.973	340.248	158.038	174.923	228.026	si:ch73-70c5.1
ENSDARG00000003320	-0.00124744	0.992555	0.997768	506.467	594.643	556.016	575.298	544.112	543.711	fam91a1
ENSDARG00000003326	-0.71244	0.329217	0.65152	13.6356	13.4231	8.29874	4.81824	35.321	16.6442	cacng5a
ENSDARG00000003328	0.0680962	0.681103	0.883403	350.631	386.585	335.269	351.731	376.757	295.712	slf2
ENSDARG00000003344	-1.2374	0.0928037	0.314242	5.84385	24.1616	7.46887	7.70918	49.6176	31.0692	trpc2b
ENSDARG00000003373	0.216195	0.160732	0.441633	411.017	429.539	502.074	393.168	356.574	410.558	commd2
ENSDARG00000003375	0.0345919	0.795854	0.933792	599.968	604.039	655.601	593.607	567.659	655.782	gng12a
ENSDARG00000003380	-0.165647	0.491767	0.780818	681.782	561.085	383.402	772.845	456.65	587.541	si:dkey-275b16.2
ENSDARG00000003381	0.836434	2.06e-05	0.000348063	414.913	483.231	509.543	197.548	301.91	289.055	si:ch211-266g18.6
ENSDARG00000003382	0.117359	0.383236	0.697306	767.492	785.25	778.422	640.826	797.245	710.708	cwc25
ENSDARG00000003383	0.0147701	0.918392	0.974846	607.76	719.477	616.597	584.934	634.096	702.941	asb8
ENSDARG00000003395	0.509161	0.0512246	0.2129	416.861	405.377	628.215	435.569	368.348	221.368	col4a3
ENSDARG00000003398	0.319224	0.0306194	0.146937	666.198	722.162	753.526	489.533	612.231	615.836	rbpja
ENSDARG00000003399	-0.377389	0.201903	0.505516	42.8549	73.827	74.6887	74.2009	86.6205	92.098	fgf8a
ENSDARG00000003403	-0.535368	3.89e-05	0.000598785	459.716	456.385	460.58	683.226	690.441	623.604	tenm1
ENSDARG00000003411	1.08017	8.89e-08	3.02e-06	274.661	332.893	299.585	112.747	150.535	164.223	foxa2
ENSDARG00000003414	-0.494458	0.432927	0.736826	13.6356	6.71154	10.7884	19.273	10.9327	13.3154	capslb
ENSDARG00000003420	0.1205	0.717498	0.899191	91.5536	48.3231	73.0289	80.9464	48.7766	64.9125	chrna5
ENSDARG00000003421	0.272582	0.086798	0.300895	921.38	1036.26	718.671	754.536	730.808	725.133	igf2bp2a
ENSDARG00000003429	-0.0239469	0.856467	0.954361	3352.42	3485.98	4347.71	3671.5	3970.25	3743.29	hnrnpdl
ENSDARG00000003444	0.0190699	0.883231	0.963115	736.325	663.1	629.875	690.935	639.983	665.214	dhrs7
ENSDARG00000003446	-0.156839	0.410872	0.71936	444.132	420.143	341.078	416.296	376.757	542.047	ippk
ENSDARG00000003449	-0.291853	0.0791167	0.283531	235.702	268.462	300.414	348.84	311.161	332.885	pde10a
ENSDARG00000003462	-0.407009	0.0130856	0.0774128	516.206	657.731	579.252	831.628	646.711	849.41	fech
ENSDARG00000003469	-0.950478	2.9e-07	8.65e-06	194.795	218.796	244.813	439.423	485.243	358.96	neurod4
ENSDARG00000003475	-0.261926	0.354155	0.673232	74.022	53.6923	82.1576	72.2736	92.5074	87.6596	sult1st5
ENSDARG00000003486	0.00609148	0.955751	0.986181	4725.72	4702.11	5051.44	4636.11	5249.37	4538.33	ppp1caa
ENSDARG00000003487	-0.0586478	0.620066	0.853148	1731.73	1801.38	1987.55	1844.42	1842.58	2067.77	nup93
ENSDARG00000003495	-0.297806	0.0213385	0.112347	1197.99	1275.19	1443.15	1534.13	1755.96	1535.15	madd
ENSDARG00000003512	-0.160812	0.122788	0.373639	1503.82	1512.78	1510.37	1662.29	1638.22	1758.74	anks1b
ENSDARG00000003517	-0.0381725	0.792536	0.9327	391.538	378.531	395.85	400.877	367.507	427.757	impa1
ENSDARG00000003519	0.339591	0.0225388	0.117193	633.083	574.508	514.522	494.351	438.99	423.873	aprt
ENSDARG00000003520	0.330481	0.0738058	0.270917	299.984	406.719	302.074	239.948	280.045	281.287	tbc1d14
ENSDARG00000003523	0.237053	0.771739	0.922975	75.97	24.1616	188.381	106.001	89.1435	51.0423	itln3
ENSDARG00000003526	0.148869	0.218164	0.527452	1871.98	1535.6	1636.51	1475.34	1550.76	1516.29	psma5
ENSDARG00000003527	0.268303	0.0672861	0.25511	1059.68	973.174	936.098	902.938	690.441	867.719	mak16
ENSDARG00000003531	-0.0559226	0.630905	0.85925	1129.81	1257.74	1185.06	1193	1317.81	1206.15	tcea1
ENSDARG00000003533	1.30257	1.02e-05	0.000187779	654.511	455.043	350.207	119.492	198.47	269.082	col8a1b
ENSDARG00000003544	-0.340902	0.0899892	0.307646	196.743	228.192	209.958	323.786	264.907	219.704	adarb1b
ENSDARG00000003564	0.154895	0.325464	0.647253	901.9	636.254	770.123	649.499	729.967	688.516	dohh
ENSDARG00000003570	-0.0153125	0.922906	0.976505	8946.93	7673.98	8257.25	10406.4	7282.85	7454.95	hsp90b1
ENSDARG00000003573	0.0876489	0.576608	0.82839	486.987	406.719	510.373	455.805	397.782	468.258	dctn5
ENSDARG00000003576	-0.61579	0.0102265	0.0635365	126.617	110.069	117.012	167.675	228.746	145.36	klhl32
ENSDARG00000003584	0.0323379	0.804208	0.936123	638.927	659.073	625.725	683.226	592.888	605.85	pla2g7
ENSDARG00000003592	-0.0423102	0.811329	0.93837	274.661	238.931	322.821	268.858	301.91	294.048	surf1
ENSDARG00000003599	0.0938905	0.403543	0.713682	71137.1	64096.6	76919.4	70001.3	65609.6	63181.5	rpl3
ENSDARG00000003607	-0.0410447	0.738486	0.908732	962.287	915.454	857.26	900.047	1002.44	906.001	nr2f6a
ENSDARG00000003615	-0.366235	0.512901	0.793567	1162.93	1041.63	414.937	1710.47	743.423	920.426	slc26a3.2
ENSDARG00000003616	0.0141923	0.920459	0.975721	742.168	766.458	609.128	662.99	703.056	722.914	arih1
ENSDARG00000003631	0.120836	0.467403	0.763614	1131.76	1616.14	1153.53	1100.49	1189.98	1296.59	clockb
ENSDARG00000003632	0.416204	0.0151415	0.0864841	259.077	244.3	248.962	170.566	194.265	196.957	zgc:172270
ENSDARG00000003635	0.0982204	0.707988	0.894915	286.348	251.012	230.705	337.277	159.785	219.704	mogat3b
ENSDARG00000003641	0.121085	0.263747	0.5811	2320.01	2236.29	2104.56	1926.33	2125.15	2066.1	tfg
ENSDARG00000003642	0.225153	0.118372	0.366693	412.965	377.189	399.999	344.986	320.412	351.193	zfyve19
ENSDARG00000003655	-1.20162	1.88e-12	1.88e-10	327.255	339.604	330.29	767.064	901.526	628.042	tmem59l
ENSDARG00000003675	-0.194401	0.230472	0.543189	557.113	451.016	632.364	674.553	607.185	600.857	cryl1
ENSDARG00000003680	-0.293076	0.0278398	0.136971	1597.32	1676.54	1966.8	2365.76	2028.43	2040.03	runx1t1
ENSDARG00000003681	0.071504	0.471637	0.766872	5222.45	5142.38	5512.86	5285.61	4844.02	4985.5	eif5
ENSDARG00000003684	-0.262204	0.068859	0.258375	1088.9	1293.99	1497.92	1609.29	1470.87	1587.86	obsl1a
ENSDARG00000003693	-0.0193735	0.869894	0.958056	2214.82	2048.36	2353.52	2431.28	2146.17	2134.34	hars
ENSDARG00000003695	-0.0853984	0.420214	0.727786	9449.5	8578.69	10125.3	9851.37	9977.34	10045.9	vdac3
ENSDARG00000003697	0.00649586	0.97504	0.992397	352.579	377.189	483.817	511.697	335.549	368.392	slc5a8l
ENSDARG00000003699	0.121833	0.441033	0.742918	1131.76	1036.26	860.58	839.337	870.41	1063.01	atp7a
ENSDARG00000003701	-0.289214	0.354814	0.673611	54.5426	41.6116	60.5808	71.3099	52.9815	68.2413	cldng
ENSDARG00000003705	-0.401927	7.73e-05	0.00108474	4525.08	4373.24	4933.6	5995.82	6239.2	6049.07	prnprs3
ENSDARG00000003706	-0.322526	0.0186592	0.101644	2688.17	2405.42	3158.5	3742.81	3354.65	3232.31	ryr2b
ENSDARG00000003732	-0.599317	0.158725	0.438224	19.4795	25.5039	25.7261	40.4732	42.8898	26.076	mitfa
ENSDARG00000003749	-0.0233887	0.861195	0.95617	436.34	440.277	429.045	430.751	437.308	457.161	polb
ENSDARG00000003750	0.200193	0.208216	0.51433	753.856	810.754	606.638	580.116	607.185	695.174	pfas
ENSDARG00000003751	0.0497582	0.725441	0.903079	841.514	1041.63	800.829	844.155	877.138	869.938	lats1
ENSDARG00000003754	-0.276535	0.0923836	0.313194	609.708	722.162	536.099	729.481	854.432	676.31	tspan2a
ENSDARG00000003757	0.0999024	0.513134	0.793567	485.039	437.593	462.24	491.46	396.941	404.455	cnpy1
ENSDARG00000003769	0.0605956	0.727153	0.903866	229.858	237.589	218.257	196.584	234.632	224.142	tada2b
ENSDARG00000003776	-0.0468643	0.751039	0.913319	638.927	783.908	843.982	813.319	814.065	725.688	pip4k2aa
ENSDARG00000003779	-0.733007	0.000544228	0.00583825	325.307	279.2	433.194	610.953	667.735	456.607	ctnnd2b
ENSDARG00000003789	-0.263104	0.0692048	0.25923	979.818	987.939	1019.09	1246	1343.88	999.763	dennd5b
ENSDARG00000003795	-0.194485	0.120614	0.3702	18657.5	16734.6	21844.8	21506.7	22470	21529.3	idh2
ENSDARG00000003797	-0.187193	0.511648	0.79294	56.4905	56.377	63.0704	57.8189	73.1649	69.9057	asb2a.1
ENSDARG00000003803	-1.16554	9.77e-05	0.00132836	62.3344	45.6385	43.1535	118.529	129.51	85.9952	LHX3
ENSDARG00000003808	0.766468	2.96e-05	0.000475244	6249.02	7252.49	6337.75	2773.38	4262.07	4623.77	aqp3a
ENSDARG00000003811	0.333119	0.00297821	0.0238311	2304.42	2370.52	2113.69	1805.88	1691.2	1886.35	plxnb2a
ENSDARG00000003818	-0.0385627	0.770677	0.92296	985.662	1131.57	933.609	1031.1	980.578	1117.94	prkag1
ENSDARG00000003820	-0.249752	0.0148978	0.0854245	2793.36	2828.24	2661.41	3462.39	3232.71	3151.86	nr1d2a
ENSDARG00000003822	0.125197	0.629784	0.858855	83.7618	87.2501	108.714	77.0918	101.758	80.4471	ankrd16
ENSDARG00000003827	0.067266	0.780048	0.926894	241.546	175.842	191.701	138.765	201.834	235.238	snapc1b
ENSDARG00000003829	0.138128	0.223413	0.53381	1445.38	1425.53	1349.38	1246	1220.26	1362.61	galnt2
ENSDARG00000003835	0.35262	0.0143749	0.0830535	4712.09	5798.77	4534.43	3823.75	3519.49	4436.24	stom
ENSDARG00000003841	0.337164	0.144698	0.414798	198.691	146.312	194.191	168.638	113.532	144.805	usb1
ENSDARG00000003845	0.164685	0.206391	0.51215	555.165	542.293	517.842	459.66	493.653	484.347	chm
ENSDARG00000003846	0.0749625	0.651318	0.869939	383.746	353.027	453.941	385.459	340.595	407.784	mrpl21
ENSDARG00000003854	-0.126654	0.370653	0.686747	3060.23	3272.55	2507.05	3358.31	2861	3423.16	acsl1b
ENSDARG00000003860	0.07837	0.447233	0.74838	2008.34	2045.68	1893.77	1829.97	1892.2	1906.32	cbx3a
ENSDARG00000003865	-0.404089	0.0130322	0.0771592	239.598	268.462	237.344	300.658	334.708	348.974	pard6b
ENSDARG00000003866	0.169584	0.0988203	0.326699	3679.67	3839	3573.44	3134.75	3254.58	3468.1	tm9sf2
ENSDARG00000003867	-0.200541	0.579526	0.829972	33.1151	68.4577	62.2406	50.1097	84.9386	56.5904	cdk20
ENSDARG00000003869	0.025547	0.852235	0.953547	948.651	836.258	973.443	933.775	803.132	972.578	decr1
ENSDARG00000003872	0.473611	0.000903757	0.00897762	919.432	906.058	785.061	561.807	619.799	691.29	ccdc102a
ENSDARG00000003877	-0.341149	0.0659362	0.251465	241.546	191.95	224.896	315.113	273.317	245.78	pbrm1
ENSDARG00000003899	0.41801	0.0371373	0.168976	179.211	167.789	168.464	118.529	121.101	143.695	zdhhc23b
ENSDARG00000003900	-0.8985	0.0910216	0.310111	25.3233	9.39616	24.0664	55.8916	21.8654	32.1788	GPR62 (1 of many)
ENSDARG00000003902	0.2546	0.141094	0.408785	4472.49	5696.76	4037.34	4250.65	3195.71	4458.99	ctsl.1
ENSDARG00000003903	0.100515	0.857038	0.954561	11.6877	14.7654	17.4274	12.5274	13.4556	15.5346	hapln2
ENSDARG00000003904	0.338442	0.301189	0.622834	97.3974	71.1424	95.4355	67.4553	45.4127	94.3173	sycp1
ENSDARG00000003909	0.181671	0.672523	0.88089	52.5946	84.5654	44.8132	84.801	29.4342	46.6038	ftr01
ENSDARG00000003910	-0.133983	0.214913	0.52293	1472.65	1508.75	1492.94	1658.44	1712.23	1542.36	med13b
ENSDARG00000003920	-0.0155281	0.866314	0.957465	7252.21	7126.32	7564.3	7297.7	7531.78	7354.53	setb
ENSDARG00000003925	1.07297	0.00378771	0.0287415	75.97	89.9347	58.9211	20.2366	40.3669	44.3846	cx28.6
ENSDARG00000003927	0.0873088	0.453148	0.753182	960.339	963.778	1009.13	874.029	919.187	968.139	cldn12
ENSDARG00000003931	-0.0510499	0.764648	0.920194	2316.11	2225.55	1786.72	2670.27	1840.9	2040.58	cndp2
ENSDARG00000003934	-0.377433	0.107304	0.344378	126.617	171.815	186.722	184.057	264.907	188.08	nxnl2
ENSDARG00000003938	0.0638887	0.584587	0.832817	2725.18	2668.51	3011.61	2475.61	2675.99	2891.66	rpa1
ENSDARG00000003940	0.00753335	0.951606	0.984523	899.952	785.25	811.617	788.264	862.001	827.773	mtfr1l
ENSDARG00000003941	0.206339	0.0989141	0.326887	857.097	851.024	802.488	698.645	690.441	781.724	rrs1
ENSDARG00000003952	0.162038	0.167356	0.453104	15850.5	17925.2	14887.1	13865	14006.5	15616.2	pfn2
ENSDARG00000003961	0.0323262	0.829731	0.945094	601.916	614.777	558.505	490.497	626.527	614.172	parp3
ENSDARG00000003963	0.363493	0.00509253	0.0364203	1172.67	1075.19	1174.27	853.792	988.147	819.451	traf4a
ENSDARG00000003965	-0.0697313	0.77406	0.923945	97.3974	127.519	123.651	101.183	120.26	145.36	tlx1
ENSDARG00000003970	-0.114239	0.756802	0.916564	60.3864	46.9808	32.3651	59.7462	51.2995	37.7269	trim35-13
ENSDARG00000003971	0.520507	0.00285754	0.0230797	286.348	306.046	268.879	200.439	221.177	179.203	isl2a
ENSDARG00000003973	-0.194977	0.30085	0.622367	266.869	314.1	216.597	279.458	306.115	321.788	chordc1a
ENSDARG00000003974	0.0771995	0.611251	0.847245	594.124	606.723	728.63	541.57	632.414	659.111	spoplb
ENSDARG00000003977	-0.0860068	0.876757	0.961062	383.746	342.289	123.651	424.969	210.244	264.643	zgc:153896
ENSDARG00000003984	0.0151182	0.912096	0.972346	769.44	689.947	683.816	777.664	643.347	696.283	LTN1
ENSDARG00000003989	-0.577321	0.00861973	0.0556603	122.721	187.923	133.61	248.621	212.767	204.169	crhr1
ENSDARG00000003991	0.0809218	0.631874	0.859669	473.352	538.266	381.742	434.605	464.219	414.441	fhl2b
ENSDARG00000003994	-1.70168	2.01e-06	4.6e-05	13.6356	30.8731	33.195	97.3284	92.5074	74.899	syt9a
ENSDARG00000003998	-1.01009	0.000862433	0.00860206	85.7097	61.7462	46.473	104.074	158.944	118.174	phyhipla
ENSDARG00000004015	0.0491103	0.833373	0.946202	188.951	127.519	156.016	183.093	132.874	139.257	adcyap1a
ENSDARG00000004017	-0.0219261	0.865875	0.95728	744.116	663.1	771.783	710.208	780.426	723.469	spag1a
ENSDARG00000004018	0.172758	0.42274	0.729865	214.274	299.335	200	182.129	212.767	235.793	CHST13
ENSDARG00000004023	-0.371294	0.027554	0.136058	424.653	420.143	473.028	554.097	673.622	482.683	isl1
ENSDARG00000004034	0.314045	0.0152448	0.0868939	2536.23	2522.2	2104.56	1822.26	1834.17	2096.06	arhgdig
ENSDARG00000004037	0.123837	0.460048	0.757971	366.214	445.646	390.041	340.168	425.534	339.542	cog2
ENSDARG00000004046	0.0166797	0.911542	0.972102	494.779	421.485	404.979	429.787	461.696	408.893	phf6
ENSDARG00000004049	-0.481208	0.0224424	0.116791	249.337	229.535	168.464	297.767	343.959	254.657	marcksa
ENSDARG00000004051	-0.66885	0.0999474	0.329264	33.1151	21.4769	26.556	55.8916	32.7981	39.3913	CR354540.1
ENSDARG00000004055	-0.0371861	0.793227	0.932703	522.05	546.32	478.008	553.134	551.68	481.018	uhrf1bp1l
ENSDARG00000004059	0.263713	0.318602	0.63985	301.932	208.058	223.236	284.276	152.217	173.1	galk2
ENSDARG00000004060	-0.0397098	0.705053	0.894235	7096.38	6584.02	7514.51	7086.67	7622.61	7081.56	bhlhe40
ENSDARG00000004074	-0.430165	0.044388	0.193144	405.173	437.593	308.713	594.571	572.705	381.708	bach2b
ENSDARG00000004078	-0.370882	0.0701955	0.261457	757.752	836.258	482.987	1011.83	846.863	819.451	acsl4a
ENSDARG00000004082	0.384719	0.358286	0.676259	85.7097	71.1424	36.5145	28.9094	48.7766	66.5769	cx39.9
ENSDARG00000004094	-0.475371	0.00711492	0.0477356	1634.33	1516.81	1272.2	2567.16	1728.21	1848.62	acsbg2
ENSDARG00000004105	-0.0867441	0.459424	0.757891	2914.13	3487.32	3432.36	3337.11	3473.23	3640.65	tie1
ENSDARG00000004111	-0.347298	0.0770144	0.278194	151.94	190.608	211.618	223.566	264.067	225.252	esr1
ENSDARG00000004114	0.0818767	0.682463	0.883764	163.628	214.769	174.274	157.075	174.923	189.744	tti1
ENSDARG00000004115	0.330311	0.0309371	0.14779	568.801	595.985	559.335	384.495	498.699	485.457	mgat4b
ENSDARG00000004130	-0.00464985	0.985839	0.99577	132.461	87.2501	128.631	98.2921	142.125	108.742	mvk
ENSDARG00000004131	0.14622	0.459889	0.757971	198.691	224.166	189.211	180.202	158.944	211.382	rttn
ENSDARG00000004132	-0.123751	0.303596	0.625053	1131.76	1308.75	1321.16	1420.42	1380.88	1307.68	usp19
ENSDARG00000004141	0.0847906	0.539817	0.808203	876.577	903.374	732.779	843.192	759.401	761.751	zgc:92630
ENSDARG00000004150	-1.03605	0.00445284	0.0327499	23.3754	37.5846	54.7717	68.419	74.0059	102.085	grm2a
ENSDARG00000004151	-0.0727765	0.641679	0.864444	362.318	417.458	326.141	379.677	395.259	385.036	rab23
ENSDARG00000004154	0.0511315	0.803939	0.93599	122.721	147.654	138.589	140.693	125.305	130.935	orai1b
ENSDARG00000004158	-0.814747	0.00234529	0.0197501	54.5426	46.9808	58.0912	95.4011	95.8713	90.9884	tmem63c
ENSDARG00000004160	0.0940392	0.428732	0.7344	1009.04	1047	1016.6	896.192	951.985	1028.06	reep3b
ENSDARG00000004161	0.0705437	0.494217	0.781918	1994.7	1832.25	1901.24	1829	1840.06	1783.15	ik
ENSDARG00000004167	-0.025145	0.889789	0.965359	225.962	291.281	234.025	270.785	229.586	264.643	zgc:110366
ENSDARG00000004169	0.288682	0.0218206	0.114325	2281.05	2285.95	1928.63	1623.75	1849.31	1836.41	stmn1a
ENSDARG00000004171	0.238111	0.0675336	0.255605	1240.84	1218.82	1287.96	936.666	1062.15	1176.19	rabac1
ENSDARG00000004173	0.138608	0.131593	0.390872	5652.95	5502.12	5731.11	5187.32	5018.95	5134.19	copa
ENSDARG00000004174	-0.0690894	0.480457	0.772918	5033.5	5279.3	4983.4	5484.12	5475.6	5088.69	cnot1
ENSDARG00000004176	0.136872	0.585894	0.833105	83.7618	99.3308	111.203	82.8737	83.2566	103.194	ulk4
ENSDARG00000004177	0.0719813	0.758925	0.917167	810.347	836.258	575.103	473.151	901.526	733.456	fam169ab
ENSDARG00000004184	-0.0108265	0.934855	0.980055	938.911	924.851	791.7	955.939	867.046	847.191	nf1b
ENSDARG00000004187	-1.70064	1.82e-15	3.09e-13	118.825	80.5385	109.543	364.259	352.369	285.726	zgc:122979
ENSDARG00000004189	0.206026	0.0758281	0.275643	2351.17	2340.99	2147.71	1796.24	2051.98	2074.43	cbx1a
ENSDARG00000004196	0.395586	0.00128921	0.012097	1122.02	1100.69	970.953	779.591	808.178	833.321	tnfsf10l
ENSDARG00000004199	-0.657205	0.208736	0.515009	19.4795	8.05385	19.0871	27.9458	26.0703	19.9731	spam1
ENSDARG00000004204	-0.307503	0.553407	0.815241	19.4795	14.7654	14.1079	14.4547	23.5473	20.5279	efhc2
ENSDARG00000004211	-0.107288	0.487724	0.778119	625.291	597.327	759.335	696.717	795.563	650.789	ccdc106a
ENSDARG00000004218	-1.30757	1.96e-12	1.96e-10	118.825	171.815	165.975	382.568	363.302	398.352	rnd1b
ENSDARG00000004219	1.03358	0.00124312	0.0117345	97.3974	102.015	83.8173	49.146	29.4342	58.2548	slc6a3
ENSDARG00000004227	-0.00680692	0.960104	0.988283	1309.02	1312.78	1176.76	1449.33	1146.25	1218.91	pde3a
ENSDARG00000004232	-0.342712	0.055512	0.224795	313.62	400.008	287.137	441.351	449.922	377.269	dlb
ENSDARG00000004246	0.0746464	0.480506	0.772918	1842.76	1856.41	1930.29	1690.24	1861.92	1795.36	slit2
ENSDARG00000004251	-0.17987	0.159181	0.438939	693.47	661.758	773.443	835.483	782.108	800.032	dhfr
ENSDARG00000004256	-0.30752	0.431533	0.73576	42.8549	22.8192	37.3443	40.4732	34.48	51.0423	wnt11
ENSDARG00000004260	-0.506918	0.368524	0.685272	17.5315	8.05385	13.278	21.2003	18.5015	14.9798	cul5b
ENSDARG00000004261	0.07773	0.489904	0.779001	2929.71	2604.08	2602.49	2572.94	2416.97	2710.79	tmed9
ENSDARG00000004262	0.155715	0.389263	0.701904	342.839	334.235	265.56	282.349	311.161	249.109	cyp46a1.2
ENSDARG00000004270	0.271342	0.0183468	0.100261	1776.53	1801.38	1811.62	1353.93	1596.17	1514.62	atl3
ENSDARG00000004274	0.103036	0.63829	0.8629	138.304	143.627	187.552	166.711	135.397	140.366	zgc:112496
ENSDARG00000004280	0.109705	0.356942	0.675669	1250.58	1299.35	1258.92	1095.67	1147.93	1283.27	seh1l
ENSDARG00000004282	-0.320742	0.0753721	0.274651	274.661	304.704	219.917	321.858	356.574	314.576	zgc:77375
ENSDARG00000004291	-1.24151	2.09e-10	1.37e-08	116.877	108.727	129.46	293.913	302.751	249.109	hecw1b
ENSDARG00000004296	-0.199461	0.709696	0.895324	1318.76	488.6	1341.08	1435.84	1454.89	725.133	ambp
ENSDARG00000004297	-0.324696	0.00975	0.0612766	2653.11	2408.1	2771.78	2898.65	3548.08	3363.8	irf2bpl
ENSDARG00000004301	0.279065	0.0998614	0.32903	403.225	404.035	335.269	283.312	298.547	353.412	rhogb
ENSDARG00000004302	-0.923867	0.00050144	0.00544162	58.4385	75.1693	56.4315	130.092	100.076	129.27	slc45a1
ENSDARG00000004305	-0.280155	0.233985	0.546876	120.773	128.862	86.3069	137.802	134.556	130.935	vangl1
ENSDARG00000004306	-0.0799415	0.714953	0.897763	165.576	238.931	169.294	174.42	200.993	229.69	klhl18
ENSDARG00000004307	-0.185779	0.290695	0.609667	216.222	224.166	211.618	239.948	277.522	224.697	lypd6
ENSDARG00000004308	0.124222	0.438633	0.740545	307.776	314.1	282.987	255.367	299.388	272.965	fam8a1b
ENSDARG00000004311	0.0318278	0.853719	0.954092	224.014	233.562	265.56	256.33	222.859	233.019	ldlrap1a
ENSDARG00000004318	-0.161042	0.333894	0.654928	336.995	296.65	385.062	390.277	346.482	405.564	cbwd
ENSDARG00000004322	-0.548808	0.301552	0.623221	25.3233	14.7654	24.0664	43.3641	37.0029	14.425	ush1ga
ENSDARG00000004325	0.0887854	0.572072	0.825447	274.661	315.443	318.672	278.494	280.045	299.041	casp9
ENSDARG00000004328	0.389739	0.499389	0.784994	29.2192	13.4231	20.7469	17.3457	22.7064	8.32211	LIN28A
ENSDARG00000004336	-0.0455098	0.774408	0.923963	675.938	828.204	607.468	660.099	731.649	782.833	exoc4
ENSDARG00000004343	0.18628	0.162764	0.445139	633.083	557.058	608.298	496.279	553.362	528.732	nelfe
ENSDARG00000004358	0.411835	0.00688891	0.0465028	1634.33	1663.12	1783.4	1055.19	1512.92	1252.2	gnb3a
ENSDARG00000004363	0.396576	0.00328939	0.0256953	958.391	1017.47	981.741	664.917	741.741	837.205	lhfpl6
ENSDARG00000004372	0.331092	0.00403872	0.0302705	1443.43	1464.46	1478.01	1080.25	1152.98	1251.09	fmnl3
ENSDARG00000004377	-0.297113	0.0152085	0.0867315	2442.73	2394.68	2878	3379.51	3080.5	3032.02	ppp1r13ba
ENSDARG00000004378	-0.0401954	0.735733	0.907866	1887.56	1966.48	2209.96	1974.51	2044.41	2222.56	yrk
ENSDARG00000004386	-0.833483	1.49e-07	4.76e-06	296.088	263.092	313.692	495.315	578.592	485.457	si:dkey-153k10.9
ENSDARG00000004392	-0.521508	0.00187158	0.0163878	529.842	516.789	662.24	844.155	693.805	922.09	hdr
ENSDARG00000004396	0.969847	1.43e-07	4.59e-06	251.285	300.677	297.925	143.584	131.192	159.785	b3gnt5b
ENSDARG00000004402	-0.189655	0.223571	0.534072	292.192	355.712	302.904	366.186	373.393	346.755	elovl6
ENSDARG00000004405	0.042631	0.905582	0.970605	38.959	42.9539	31.5352	37.5823	33.639	37.7269	snx10a
ENSDARG00000004406	0.0886007	0.629377	0.858818	257.129	335.577	282.157	315.113	265.748	245.78	spra
ENSDARG00000004415	-0.224128	0.124512	0.376923	1375.25	1220.16	1070.54	1474.38	1546.56	1253.31	tcf7l2
ENSDARG00000004427	-0.0426742	0.805279	0.936354	714.897	543.635	770.123	613.844	786.313	690.735	dpy30
ENSDARG00000004433	-0.00217444	0.993871	0.998438	75.97	60.4039	94.6057	68.419	86.6205	78.2279	btk
ENSDARG00000004436	0.0429361	0.835711	0.947392	149.992	140.942	170.124	133.947	147.171	166.997	fam92a1
ENSDARG00000004445	-2.17557	0.000259405	0.00306674	5.84385	16.1077	4.14937	49.146	26.0703	40.5009	grm5a
ENSDARG00000004447	0.0331795	0.946676	0.982795	29.2192	28.1885	60.5808	28.9094	64.7552	24.4115	aplnr2
ENSDARG00000004451	-0.198159	0.0706955	0.262964	1201.88	1226.87	1195.85	1308.63	1433.02	1414.76	tnfrsfa
ENSDARG00000004452	-0.0567237	0.571477	0.82511	4040.05	3767.86	4199.99	4084.9	4197.31	4209.32	tardbpl
ENSDARG00000004455	0.281999	0.460595	0.758537	48.6987	45.6385	30.7053	26.0185	37.8439	36.6173	p2rx5
ENSDARG00000004459	-0.597117	0.203018	0.507152	13.6356	18.7923	21.5767	23.1275	26.0703	33.8433	unc119.2
ENSDARG00000004460	-0.0268979	0.863563	0.956831	430.497	459.07	559.335	479.897	472.629	530.396	desi2
ENSDARG00000004470	0.0857699	0.428736	0.7344	2357.02	2339.64	2147.71	2257.83	2045.25	2141.56	prkcsh
ENSDARG00000004472	-0.625087	0.02603	0.130583	66.2303	89.9347	124.481	152.256	171.559	118.729	atat1
ENSDARG00000004473	-0.475388	0.188629	0.485585	25.3233	30.8731	39.0041	44.3278	47.9356	43.275	tbx21
ENSDARG00000004492	0.0656821	0.661308	0.875078	335.047	327.523	337.759	341.131	317.048	299.596	pcyt1ab
ENSDARG00000004497	0.276347	0.105615	0.3416	301.932	277.858	273.859	204.293	244.724	251.883	tspan33a
ENSDARG00000004498	1.68448	0.0239482	0.122684	17.5315	13.4231	22.4066	2.89094	2.52293	10.5413	xkr8.1
ENSDARG00000004502	-0.252984	0.135748	0.399121	227.91	224.166	224.066	247.657	298.547	259.095	rcor3
ENSDARG00000004517	0.106994	0.465421	0.762199	596.072	624.173	674.688	612.88	640.824	512.642	ppat
ENSDARG00000004525	0.329729	0.0271236	0.134536	395.434	455.043	404.149	315.113	355.733	327.891	zgc:63882
ENSDARG00000004527	0.141206	0.460808	0.758631	469.456	297.992	387.551	323.786	380.962	338.433	pin4
ENSDARG00000004529	-0.161375	0.749517	0.913159	11.6877	18.7923	22.4066	17.3457	23.5473	19.9731	zgc:173742
ENSDARG00000004537	-0.0652518	0.588875	0.834585	2421.3	2494.01	2314.52	2757	2561.61	2247.53	kmt2a
ENSDARG00000004539	-0.318335	0.0564871	0.227187	1513.56	2183.94	2076.35	2287.7	2168.88	2750.74	ptgs2a
ENSDARG00000004574	0.0388006	0.827308	0.944047	216.222	183.896	197.51	185.02	194.265	199.731	gtf3c2
ENSDARG00000004576	-0.206819	0.257706	0.574993	237.65	300.677	359.336	350.768	354.051	341.761	plk4
ENSDARG00000004577	-1.89792	1.25e-08	5.37e-07	29.2192	22.8192	22.4066	99.2557	96.7123	77.1182	zgc:194665
ENSDARG00000004580	-1.69885	2.25e-09	1.14e-07	64.2823	45.6385	36.5145	161.893	169.877	129.825	nmnat2
ENSDARG00000004581	0.119334	0.245907	0.561889	1566.15	1553.05	1517.84	1396.33	1423.77	1445.83	sel1l
ENSDARG00000004586	0.292044	0.496475	0.782985	38.959	42.9539	21.5767	27.9458	31.9571	23.3019	ntrk1
ENSDARG00000004587	0.187981	0.240437	0.555118	446.08	400.008	538.588	407.623	412.078	401.126	kat5b
ENSDARG00000004588	-0.273452	0.00842557	0.0547762	2205.08	2391.99	2478.83	2822.52	2890.43	2849.49	sox4a
ENSDARG00000004592	-0.732874	2.07e-05	0.000350375	356.475	412.089	512.862	649.499	703.056	790.046	gpr22a
ENSDARG00000004594	0.0460596	0.791823	0.932131	262.973	367.793	295.435	291.022	303.592	304.589	znf800a
ENSDARG00000004597	-1.8602	9.72e-06	0.000180739	29.2192	13.4231	34.8547	129.129	95.8713	61.0288	lrrc4ba
ENSDARG00000004616	0.0854305	0.506265	0.78959	601.916	625.516	656.431	562.77	588.683	625.823	mtmr2
ENSDARG00000004618	0.0851243	0.66468	0.876865	155.836	166.446	191.701	160.929	176.605	151.462	stx2a
ENSDARG00000004621	-0.991012	1.34e-15	2.38e-13	1166.82	1287.27	1268.05	2328.17	2752.51	2326.31	gpm6ab
ENSDARG00000004627	1.76384	1.37e-06	3.31e-05	280.505	304.704	159.336	32.764	87.4615	96.5365	panx3
ENSDARG00000004632	-0.144197	0.47301	0.767496	459.716	395.981	550.207	645.644	419.647	493.779	egln1b
ENSDARG00000004633	-0.539534	0.17681	0.468196	29.2192	26.8462	26.556	46.2551	45.4127	28.85	epn3b
ENSDARG00000004634	0.0949775	0.472231	0.767175	1127.86	1189.29	976.762	1104.34	997.398	978.68	osbp
ENSDARG00000004635	-0.0228805	0.863721	0.956875	714.897	846.997	808.298	761.282	872.092	780.059	epha7
ENSDARG00000004636	-0.0812573	0.55897	0.818289	825.93	821.493	726.97	764.173	805.655	933.741	ccdc9
ENSDARG00000004643	-0.568353	0.0124329	0.0743306	181.159	212.085	217.427	232.239	396.1	280.733	cdhr1a
ENSDARG00000004647	-0.0597044	0.789479	0.930632	140.252	123.492	171.784	168.638	158.104	132.044	spice1
ENSDARG00000004648	-0.724673	0.139715	0.406173	33.1151	18.7923	10.7884	32.764	37.0029	28.85	kctd16a
ENSDARG00000004658	0.580626	0.00883877	0.0566758	1556.41	1377.21	1189.21	590.716	1108.41	1052.47	zgc:101810
ENSDARG00000004672	0.0796728	0.571226	0.824932	755.804	789.277	895.434	799.828	829.202	689.071	ptk2ab
ENSDARG00000004680	-0.0634665	0.575681	0.82805	890.213	932.904	921.16	919.32	970.486	978.68	dnajb6a
ENSDARG00000004687	-0.0781827	0.604276	0.843158	822.034	711.424	693.775	903.902	729.967	714.037	acaa1
ENSDARG00000004692	0.0961155	0.567019	0.822481	463.612	424.169	576.763	503.988	447.399	426.092	nabp1a
ENSDARG00000004695	0.890871	0.000365133	0.00412189	395.434	261.75	363.485	125.274	193.425	228.581	six4a
ENSDARG00000004696	-0.0748254	0.63766	0.862742	315.568	271.146	304.564	326.677	322.935	289.61	eefsec
ENSDARG00000004697	0.0695832	0.65839	0.873327	335.047	351.685	330.29	305.476	361.62	302.37	rxrgb
ENSDARG00000004702	-0.179054	0.141696	0.410067	1891.46	1736.95	2104.56	2070.88	2295.86	2129.91	irf2bp2a
ENSDARG00000004706	0.229189	0.0666576	0.253513	1377.2	1312.78	1163.48	1027.25	1098.31	1152.89	syf2
ENSDARG00000004712	-1.80486	9.73e-06	0.000180797	54.5426	52.35	27.3859	97.3284	112.691	247.999	tbr1b
ENSDARG00000004713	-0.0385569	0.804663	0.936182	372.058	347.658	443.983	393.168	405.35	402.235	mad2l1
ENSDARG00000004714	0.338745	0.0080713	0.0529105	4067.32	4110.15	3908.71	2725.2	3527.89	3300	tcf12
ENSDARG00000004721	-0.681838	0.0894506	0.306806	42.8549	26.8462	53.9418	49.146	97.5532	53.8163	mpp5b
ENSDARG00000004724	0.0551492	0.756079	0.916092	212.326	267.119	287.966	254.403	244.724	246.335	tcea3
ENSDARG00000004726	-0.0830806	0.455486	0.755036	1131.76	1146.33	1227.38	1224.8	1208.48	1283.82	trappc11
ENSDARG00000004727	0.0320303	0.850798	0.953041	311.672	240.273	300.414	265.967	280.886	285.171	CR354403.1
ENSDARG00000004735	-0.213073	0.0277552	0.136684	3311.51	3099.39	3165.14	3617.53	3770.94	3706.67	hnrnpub
ENSDARG00000004745	0.27182	0.126913	0.381552	631.135	809.412	544.398	485.678	582.796	572.007	lmbr1l
ENSDARG00000004748	-0.330315	0.0337233	0.157344	1667.44	1625.54	1203.32	1709.51	1912.38	2017.28	zgc:100868
ENSDARG00000004753	0.0246449	0.901511	0.969371	315.568	257.723	355.186	368.113	281.727	267.417	mylkb
ENSDARG00000004754	-0.111757	0.356547	0.675572	2688.17	2480.59	2721.16	3172.33	2611.23	2744.63	hspa4a
ENSDARG00000004757	-0.0665924	0.736376	0.908064	53379.6	41984.7	72262.1	58452.9	68390.7	48709.9	ybx1
ENSDARG00000004763	0.258786	0.547455	0.812457	37.011	21.4769	55.6016	31.8004	29.4342	35.5077	hhla2a.2
ENSDARG00000004771	-0.0586047	0.702373	0.893207	385.694	386.585	390.871	424.005	436.467	353.967	ankrd10b
ENSDARG00000004774	0.155601	0.236171	0.549472	944.755	869.816	1068.05	867.283	827.521	897.124	wdr36
ENSDARG00000004782	0.856481	2.21e-05	0.000369722	2201.18	2872.54	1688.79	1006.05	1357.34	1367.6	fgfr3
ENSDARG00000004785	0.121233	0.305624	0.626707	1287.59	1426.87	1370.12	1162.16	1258.1	1335.42	cops2
ENSDARG00000004789	-0.837377	0.00496205	0.0357381	48.6987	61.7462	46.473	106.965	100.917	73.2346	lrp1ba
ENSDARG00000004794	-0.407649	0.357655	0.676205	27.2713	25.5039	16.5975	36.6186	25.2293	28.2952	ccdc146
ENSDARG00000004796	-0.0541378	0.720976	0.900915	933.067	1218.82	999.999	956.902	1146.25	1169.53	mgrn1b
ENSDARG00000004806	0.132882	0.340395	0.660522	1123.97	975.858	878.837	857.646	880.502	967.584	grwd1
ENSDARG00000004830	0.377297	0.00662948	0.045209	9920.9	11864.7	9981.73	7210.01	7868.17	9375.14	flot2a
ENSDARG00000004836	-0.370592	0.023962	0.122697	1180.46	1591.98	1120.33	1487.87	1739.98	1802.01	dnajc5ab
ENSDARG00000004840	-0.413758	0.00415988	0.0309677	1963.53	1642.99	2273.86	2441.88	2748.31	2649.76	rassf1
ENSDARG00000004843	0.377737	0.00198991	0.0171963	1665.5	1740.97	1567.63	1231.54	1189.98	1401.44	foxp1a
ENSDARG00000004851	-0.201882	0.342301	0.662468	136.356	147.654	171.784	202.366	149.694	176.984	hinfp
ENSDARG00000004861	-0.599492	0.000140276	0.00181427	354.527	344.973	383.402	525.188	627.368	493.224	esrrb
ENSDARG00000004866	0.10672	0.415135	0.723144	740.22	783.908	867.219	779.591	692.123	755.648	mindy1
ENSDARG00000004869	-0.294807	0.296026	0.616909	144.148	158.392	92.9459	212.003	132.033	138.147	penka
ENSDARG00000004870	0.150068	0.196207	0.497496	1133.71	1200.02	1181.74	1002.19	1132.79	1035.27	psen1
ENSDARG00000004871	-0.147423	0.609407	0.846098	62.3344	87.2501	110.373	111.783	78.2108	103.194	mst1rb
ENSDARG00000004874	-0.418772	0.517275	0.795858	11.6877	6.71154	12.4481	8.67283	15.1376	17.199	spata6l
ENSDARG00000004875	0.386588	0.00118718	0.0112741	1305.13	1304.72	1253.94	925.102	953.667	1071.89	tmc6b
ENSDARG00000004877	0.447828	0.000502168	0.00544274	1794.06	2013.46	1657.26	1223.83	1363.22	1414.76	rock2b
ENSDARG00000004880	0.0739576	0.633863	0.860713	401.277	451.016	483.817	422.078	469.265	385.036	acsm3
ENSDARG00000004889	0.176699	0.220386	0.529558	395.434	379.873	367.634	318.004	344.8	345.09	aga
ENSDARG00000004891	-0.0352944	0.753491	0.914466	1046.05	1144.99	1132.78	1174.69	1119.34	1117.94	pex19
ENSDARG00000004898	-1.27195	0.0789997	0.283182	11.6877	6.71154	5.80912	31.8004	7.56879	17.199	zp2l2
ENSDARG00000004904	-0.263111	0.323269	0.64467	486.987	293.966	507.053	695.754	499.54	353.412	gys2
ENSDARG00000004906	0.00853008	0.935275	0.980118	3060.23	2818.85	3092.11	3128.96	2883.71	2907.75	stip1
ENSDARG00000004925	-0.0517198	0.768454	0.92202	220.118	200.004	199.17	204.293	203.516	230.245	immp2l
ENSDARG00000004930	-0.0834134	0.463373	0.760814	4675.08	4447.07	5277.17	5366.55	4912.14	4986.61	lmo7a
ENSDARG00000004931	-1.20981	5.9e-05	0.000860844	42.8549	46.9808	38.1742	120.456	82.4157	92.098	slc8a3
ENSDARG00000004932	1.08057	1.09e-07	3.63e-06	742.168	892.635	614.107	269.821	375.075	414.441	anos1b
ENSDARG00000004937	-0.208171	0.255778	0.573211	257.129	224.166	231.535	242.839	257.339	317.905	skp2
ENSDARG00000004939	-0.133816	0.31087	0.631291	829.826	821.493	687.136	827.773	856.955	871.603	mtdhb
ENSDARG00000004948	0.228645	0.0298726	0.144366	1873.93	1879.23	2049.79	1667.11	1637.38	1653.33	bccip
ENSDARG00000004954	0.172502	0.489704	0.778903	142.2	95.3039	148.548	131.056	109.327	103.749	grna
ENSDARG00000004956	0.0956327	0.412012	0.720132	1197.99	1042.97	1131.95	1022.43	1063.83	1066.34	zmat2
ENSDARG00000004964	-0.269032	0.148342	0.42124	699.314	579.877	502.904	828.737	571.864	738.449	cyp4t8
ENSDARG00000004979	-0.121881	0.5655	0.822056	251.285	261.75	362.655	386.423	271.635	302.925	elovl5
ENSDARG00000004988	-1.11054	1.25e-08	5.38e-07	159.732	115.439	129.46	264.039	311.161	289.61	ppp3ca
ENSDARG00000005002	-0.0317609	0.865793	0.95728	185.055	240.273	249.792	248.621	211.926	235.793	brf1b
ENSDARG00000005004	-0.29385	0.607028	0.844579	742.168	574.508	1766.8	1635.31	793.881	1353.73	slc5a12
ENSDARG00000005010	0.148474	0.677017	0.882471	77.9179	33.5577	67.2198	52.037	59.7093	48.8231	si:dkeyp-2e4.8
ENSDARG00000005015	0.0348005	0.799122	0.93456	1051.89	1032.24	1115.35	895.229	1089.06	1137.91	tspy
ENSDARG00000005023	0.421439	0.00247882	0.020591	2321.95	2425.55	2419.08	1484.98	1845.94	2017.28	fkbp9
ENSDARG00000005026	-0.235762	0.0715557	0.265157	650.615	730.216	604.978	771.882	787.995	775.066	tshz1
ENSDARG00000005034	0.0413904	0.793041	0.932703	309.724	394.639	375.103	335.349	364.984	353.412	ispd
ENSDARG00000005049	0.297327	0.144972	0.415398	424.653	378.531	544.398	441.351	363.302	298.486	rab20
ENSDARG00000005050	0.0565429	0.776756	0.925056	175.315	202.689	204.979	157.075	214.449	190.854	wnt2ba
ENSDARG00000005057	0.242817	0.142261	0.410908	457.768	514.104	428.215	347.877	377.598	453.278	dimt1l
ENSDARG00000005058	-0.103626	0.405594	0.715296	1040.2	1225.53	1278.84	1277.8	1276.6	1264.96	ncapd2
ENSDARG00000005078	0.117057	0.353233	0.672519	1057.74	1053.71	945.227	949.193	863.682	999.208	eif4e3
ENSDARG00000005085	-0.455763	0.0495629	0.208348	235.702	186.581	297.095	376.786	364.984	251.883	ggctb
ENSDARG00000005092	0.283341	0.314133	0.635112	188.951	140.942	112.863	104.074	96.7123	157.011	cep89
ENSDARG00000005095	-0.578693	0.0556127	0.224954	60.3864	67.1154	43.9833	70.3463	82.4157	98.7557	glcea
ENSDARG00000005098	-0.163975	0.30806	0.629294	362.318	288.596	322.821	374.859	332.186	379.488	zgc:86764
ENSDARG00000005104	0.0658004	0.577897	0.829104	991.506	1028.21	1075.52	1045.56	928.438	988.112	limk2
ENSDARG00000005108	0.59809	0.000358023	0.00404993	1684.98	1763.79	1585.89	888.483	1065.52	1366.49	oclna
ENSDARG00000005112	-0.154617	0.431806	0.735898	3816.03	3786.65	3356.84	5298.14	2880.34	4019.58	cdh17
ENSDARG00000005115	0.161475	0.143878	0.413255	1464.86	1371.84	1317.84	1226.72	1212.69	1268.29	calub
ENSDARG00000005122	-0.0369114	0.71832	0.899554	4778.32	5020.23	4733.6	5305.84	4749.83	4854.57	atp2a2a
ENSDARG00000005126	-0.0477172	0.698889	0.89145	855.149	938.274	953.526	1017.61	930.12	899.343	large1
ENSDARG00000005128	0.303891	0.0194789	0.104967	572.697	550.346	565.144	470.26	432.262	464.374	rnaseh2b
ENSDARG00000005134	-0.0681232	0.604531	0.843264	1141.5	938.274	1151.04	1136.14	1075.61	1174.53	psmd11b
ENSDARG00000005139	0.0476688	0.84282	0.949902	699.314	641.623	665.559	384.495	814.906	739.004	hhatlb
ENSDARG00000005141	-1.98917	2.77e-12	2.67e-10	38.959	32.2154	36.5145	129.129	169.036	128.161	camkvb
ENSDARG00000005150	-0.290429	0.0124693	0.0744675	1638.22	1675.2	1574.27	1873.33	1916.58	2181.5	tbx20
ENSDARG00000005154	-0.109843	0.569488	0.82419	229.858	179.869	210.788	195.62	218.654	251.328	aspa
ENSDARG00000005159	-0.0123929	0.926367	0.977523	693.47	775.854	681.327	678.408	701.374	786.162	cyth1a
ENSDARG00000005162	0.718909	4.65e-09	2.23e-07	15299.2	16839.3	14492.1	9268.36	8553.57	10504.2	tpm3
ENSDARG00000005163	0.0503737	0.738178	0.908607	839.566	922.166	681.327	739.118	793.881	818.896	efr3a
ENSDARG00000005172	0.0627853	0.668791	0.879203	368.162	330.208	334.439	336.313	324.617	325.117	dynll2b
ENSDARG00000005176	-0.229673	0.345904	0.665821	257.129	185.239	377.593	338.24	297.706	331.775	zgc:101040
ENSDARG00000005179	-0.0402543	0.820488	0.941875	1184.35	860.42	1336.1	1298.03	1066.36	1116.27	dglucy
ENSDARG00000005185	0.666544	0.000143704	0.00185099	360.37	280.542	356.846	196.584	221.177	210.272	cpn1
ENSDARG00000005186	0.00187735	0.989128	0.996779	1030.46	947.67	834.854	874.992	1020.1	906.001	sp4
ENSDARG00000005191	-0.0907797	0.469996	0.765907	11800.7	10768	11095.4	13684.8	11464.2	10702.2	ahcy
ENSDARG00000005210	0.191856	0.269087	0.586486	492.831	535.581	404.149	419.187	361.62	467.703	coro2a
ENSDARG00000005216	-0.0831525	0.661733	0.875078	192.847	163.762	159.336	170.566	178.287	192.518	zgc:158328
ENSDARG00000005218	0.19266	0.419133	0.727002	155.836	159.735	109.543	115.638	112.691	138.702	wrnip1
ENSDARG00000005220	0.660419	3.25e-08	1.24e-06	1455.12	1442.98	1391.7	823.919	917.505	968.139	pdcd6
ENSDARG00000005221	0.253181	0.227427	0.538966	901.9	813.439	1000.83	1016.65	560.09	705.715	desmb
ENSDARG00000005230	0.0950157	0.492593	0.781288	3132.3	2779.92	3117.84	3302.42	2600.3	2554.89	ssr2
ENSDARG00000005232	-0.207012	0.159229	0.439015	500.623	499.339	525.31	509.77	649.234	601.966	ccdc85ca
ENSDARG00000005236	0.0263957	0.831047	0.945564	2721.28	2817.51	2496.26	2945.87	2475.83	2466.67	srcap
ENSDARG00000005246	-0.127715	0.608544	0.845379	173.367	99.3308	165.145	171.529	167.354	139.811	asb3
ENSDARG00000005251	0.0989031	0.500675	0.786398	1016.83	778.539	980.911	827.773	935.165	828.328	rpe
ENSDARG00000005254	0.128905	0.212296	0.519484	3621.24	3542.35	3339.41	3256.17	3024.99	3317.75	kdelr2a
ENSDARG00000005257	-0.0333093	0.969863	0.991198	3.8959	41.6116	26.556	1.9273	52.1405	20.5279	NA
ENSDARG00000005271	-0.215968	0.532545	0.804647	52.5946	51.0077	39.834	47.2187	44.5717	71.5702	zc3h12a
ENSDARG00000005274	0.0464899	0.846428	0.95173	109.085	92.6193	137.759	107.929	115.214	108.742	rad52
ENSDARG00000005284	0.0445841	0.826289	0.943662	169.472	136.915	154.357	132.983	156.422	154.791	fbxl15
ENSDARG00000005314	1.40368	3.14e-06	6.81e-05	93.5015	81.8808	97.0953	26.9821	34.48	40.5009	si:dkeyp-80c12.5
ENSDARG00000005315	0.0737494	0.548738	0.812659	2220.66	2265.82	2702.07	2349.37	2316.05	2175.96	celf1
ENSDARG00000005318	0.151368	0.219185	0.528623	1513.56	1516.81	1414.11	1272.98	1243.8	1478.56	stam2
ENSDARG00000005320	-0.141725	0.620444	0.853348	118.825	112.754	110.373	180.202	96.7123	101.53	nipsnap1
ENSDARG00000005332	-0.798798	0.0348663	0.16114	62.3344	33.5577	34.0248	92.5102	79.8927	49.3779	lipib
ENSDARG00000005335	-0.345979	0.360124	0.678105	91.5536	61.7462	193.361	191.766	111.85	143.14	slc22a4
ENSDARG00000005343	-0.175758	0.389781	0.701922	307.776	238.931	273.029	264.039	385.167	274.63	ccdc85al
ENSDARG00000005350	-0.118475	0.302102	0.623634	1790.16	2028.23	2066.39	2020.77	2225.22	2150.43	dip2ba
ENSDARG00000005355	0.112203	0.416579	0.724634	886.317	852.366	954.355	723.699	899.003	869.383	larp6a
ENSDARG00000005356	-0.113142	0.6633	0.876037	239.598	373.162	179.253	317.04	241.36	295.712	tyro3
ENSDARG00000005359	-0.188046	0.0652511	0.249717	3732.27	3597.39	4006.63	4347.98	4160.31	4411.27	sucla2
ENSDARG00000005364	-0.123145	0.735748	0.907866	37.011	56.377	32.3651	48.1824	37.8439	49.9327	grin3ba
ENSDARG00000005368	0.0750308	0.534004	0.805085	2978.41	3392.01	3457.26	3047.05	2892.96	3394.31	mcamb
ENSDARG00000005371	0.462297	0.363038	0.680276	42.8549	20.1346	20.7469	12.5274	22.7064	23.3019	gprc6a
ENSDARG00000005372	-1.15777	2.64e-05	0.00043058	52.5946	41.6116	53.9418	127.202	101.758	103.194	camk4
ENSDARG00000005374	-0.118831	0.429644	0.734925	391.538	448.331	356.846	436.532	428.898	431.085	tubgcp4
ENSDARG00000005382	-0.0352176	0.829077	0.944837	307.776	326.181	326.97	370.041	289.296	327.891	prdm9
ENSDARG00000005392	2.03109	2.63e-06	5.84e-05	153.888	174.5	269.709	36.6186	20.1834	88.2144	slc5a5
ENSDARG00000005394	-0.414167	0.0595483	0.235332	299.984	425.512	307.053	592.643	386.008	400.016	dnmt3aa
ENSDARG00000005397	-0.148595	0.238917	0.553201	1139.55	1222.84	1270.54	1262.38	1492.73	1278.28	trim3b
ENSDARG00000005414	-0.772175	0.00612328	0.042281	107.137	119.465	230.705	256.33	298.547	239.122	grapa
ENSDARG00000005416	0.157904	0.172744	0.461537	1427.85	1640.3	1609.13	1379.94	1464.98	1354.29	map3k5
ENSDARG00000005423	-0.249104	0.158935	0.438609	3837.46	2961.13	4336.92	5003.26	4669.1	3568.52	pgam1a
ENSDARG00000005425	0.12454	0.370261	0.686611	685.678	700.685	678.007	563.734	708.102	620.83	wdfy1
ENSDARG00000005448	-0.132118	0.542945	0.810131	192.847	140.942	165.145	150.329	184.174	207.498	mtfmt
ENSDARG00000005451	-0.0116243	0.908481	0.971421	8216.45	8613.59	9395.01	8853.03	8708.31	8885.8	gdi2
ENSDARG00000005453	-0.0978415	0.528894	0.802658	525.946	557.058	419.916	546.388	543.271	512.642	foxp2
ENSDARG00000005454	-0.20022	0.219573	0.529057	553.217	577.193	702.904	756.463	597.934	758.977	tacc3
ENSDARG00000005456	0.114227	0.29641	0.617318	1303.18	1323.52	1217.43	1159.27	1198.39	1189.51	katnb1
ENSDARG00000005458	0.0242255	0.839463	0.949285	1295.39	1339.62	1303.73	1162.16	1359.02	1349.85	csnk1g2a
ENSDARG00000005462	-0.176218	0.136391	0.40069	697.366	732.9	744.397	843.192	793.04	824.999	kif4
ENSDARG00000005463	-0.226964	0.0803183	0.285814	1346.03	1491.3	1286.31	1774.08	1593.65	1459.7	slc30a1a
ENSDARG00000005464	0.668672	0.00107313	0.0103246	483.091	511.42	404.149	246.694	253.975	373.94	dnase1l1
ENSDARG00000005468	0.224912	0.0537696	0.219557	2140.8	2209.44	2318.67	1729.75	2055.35	1923.52	irf2bp1
ENSDARG00000005476	0.292158	0.0471589	0.201967	1055.79	1166.47	887.136	923.175	799.768	813.348	nav3
ENSDARG00000005479	0.32109	0.00270919	0.0221126	3527.73	3731.62	3307.88	2673.16	2877.82	2902.75	tenm3
ENSDARG00000005481	-0.700366	4.26e-09	2.07e-07	1836.92	1628.22	1985.06	2957.43	2843.34	3060.87	nfkbiaa
ENSDARG00000005482	-0.117181	0.363408	0.680477	2072.62	2042.99	2043.98	2014.99	2561.61	2103.83	rapgef2
ENSDARG00000005485	1.60153	4.36e-17	9.6e-15	5319.85	5785.35	4160.99	1232.51	1911.54	1882.46	ucmab
ENSDARG00000005500	0.054629	0.753451	0.914466	220.118	202.689	225.726	196.584	223.7	204.724	dgcr6
ENSDARG00000005513	0.175382	0.115603	0.361369	20398.9	19125.2	22689.6	19309.6	18387.1	17403.8	naca
ENSDARG00000005518	6.72e-05	0.999766	0.999862	190.899	150.339	191.701	223.566	145.489	165.333	slc5a9
ENSDARG00000005525	-0.182217	0.364196	0.681143	638.927	565.112	850.621	861.501	607.185	868.274	acy3.2
ENSDARG00000005526	0.0921904	0.703308	0.893479	138.304	175.842	224.896	135.874	179.128	194.737	igfn1.1
ENSDARG00000005536	0.119262	0.299214	0.620149	1137.6	1238.95	1294.6	1109.16	1163.07	1114.61	ubr7
ENSDARG00000005540	-0.131403	0.217033	0.525942	1443.43	1562.45	1538.59	1666.15	1608.79	1706.59	xpo7
ENSDARG00000005541	0.312802	0.0410223	0.181915	1827.18	1601.37	1922.82	1242.14	1704.66	1362.61	wif1
ENSDARG00000005544	0.0211468	0.928915	0.97843	227.91	342.289	183.402	235.13	238.837	265.753	btbd3a
ENSDARG00000005547	0.0685872	0.70047	0.892329	264.921	256.381	282.157	238.021	298.547	231.91	rint1
ENSDARG00000005549	-0.0389761	0.789514	0.930632	516.206	544.977	631.534	534.824	623.163	587.541	znf710b
ENSDARG00000005551	-0.0983244	0.453086	0.75314	2261.57	1826.88	2364.31	2359.01	2242.88	2308	hnrnph1l
ENSDARG00000005559	-1.51813	1.42e-05	0.000250582	46.7508	28.1885	55.6016	165.747	126.146	87.1048	pou4f1
ENSDARG00000005560	-0.188156	0.084308	0.294817	3204.38	3047.04	3314.52	3631.02	3889.51	3382.66	ywhah
ENSDARG00000005561	0.319746	0.0383699	0.173046	342.839	354.369	353.526	296.804	292.66	255.211	gfm2
ENSDARG00000005565	0.0688838	0.700555	0.892385	451.924	616.12	482.157	429.787	475.992	570.897	entpd8
ENSDARG00000005574	-0.969526	0.000756244	0.00772851	91.5536	60.4039	116.182	193.693	202.675	134.818	vsx2
ENSDARG00000005576	0.060744	0.650898	0.869732	2582.98	1963.8	2370.95	2295.41	2249.61	2084.97	mphosph8
ENSDARG00000005578	-0.0948154	0.468041	0.764203	668.146	805.385	800.829	797.9	807.337	831.102	ugp2a
ENSDARG00000005586	-0.584082	0.115031	0.360214	74.022	34.9	60.5808	119.492	73.1649	61.0288	zbtb20
ENSDARG00000005590	-0.120873	0.49472	0.781953	346.735	502.023	372.614	415.332	442.353	471.032	mtf2
ENSDARG00000005593	0.0778729	0.734502	0.907379	200.639	267.119	185.062	231.275	228.746	159.785	CU855759.1
ENSDARG00000005595	-0.382709	0.349899	0.669294	25.3233	21.4769	27.3859	28.9094	37.8439	30.5144	adgb
ENSDARG00000005606	-0.219143	0.0979087	0.325178	642.823	702.027	614.107	810.428	764.447	705.715	paxip1
ENSDARG00000005612	0.0796878	0.528693	0.802413	944.755	994.651	848.961	848.974	929.279	856.068	aph1b
ENSDARG00000005616	0.0207824	0.945601	0.982588	72.0741	75.1693	73.0289	91.5465	76.5288	51.0423	bfb
ENSDARG00000005619	0.143576	0.585882	0.833105	109.085	75.1693	79.6679	75.1645	75.6879	84.3307	nek2
ENSDARG00000005625	0.0263416	0.874523	0.959952	370.11	472.493	353.526	391.241	369.189	412.222	maco1a
ENSDARG00000005626	-0.226583	0.573043	0.826126	40.9069	29.5308	51.4522	29.8731	63.0732	50.4875	RHOU (1 of many)
ENSDARG00000005627	0.351629	0.416458	0.724542	40.9069	24.1616	34.0248	26.0185	32.7981	18.8635	zmp:0000000527
ENSDARG00000005629	0.583936	0.00171335	0.0152696	268.817	358.396	392.531	232.239	216.131	236.903	smyd2b
ENSDARG00000005640	0.454252	0.0481669	0.204503	112.981	118.123	142.738	93.4738	84.9386	96.5365	adat3
ENSDARG00000005643	-0.00146774	0.992036	0.997519	1414.21	1140.96	1546.89	1445.47	1405.27	1260.52	gcat
ENSDARG00000005645	-0.163804	0.170819	0.458566	1638.22	1569.16	1711.2	1705.66	2022.55	1784.26	robo3
ENSDARG00000005648	0.0401168	0.82291	0.942721	773.336	896.662	626.555	623.48	756.038	847.191	olfml2a
ENSDARG00000005651	-0.480632	0.00155108	0.01408	288.296	297.992	268.879	378.714	386.008	423.873	hrasb
ENSDARG00000005652	0.252824	0.0757982	0.275643	1930.42	2456.42	1866.39	1864.66	1635.7	1747.64	man1a1
ENSDARG00000005670	-0.395459	0.0248465	0.126024	173.367	208.058	175.933	249.585	236.314	247.444	ttbk2a
ENSDARG00000005673	-0.705981	1.96e-10	1.29e-08	1406.42	1292.64	1400	2231.81	2108.33	2344.06	f3b
ENSDARG00000005675	-0.041782	0.775647	0.92457	1155.13	1025.52	1023.24	1278.76	962.077	1054.69	sec61a1l
ENSDARG00000005679	-0.0380732	0.755724	0.915965	1086.96	1120.83	1297.92	1204.56	1189.98	1213.92	trip10a
ENSDARG00000005690	0.125188	0.318827	0.640112	898.004	981.228	865.559	781.518	847.704	883.808	slc25a23a
ENSDARG00000005699	0.0106801	0.927836	0.978229	1285.65	1414.79	1355.18	1310.56	1265.67	1449.71	ddx19
ENSDARG00000005704	0.0805672	0.723114	0.901956	827.878	1029.55	912.032	1193	587.842	841.088	eps8l3b
ENSDARG00000005713	-0.0349158	0.841946	0.949789	788.919	689.947	643.982	894.265	645.87	632.481	ethe1
ENSDARG00000005716	1.16218	2.63e-07	7.88e-06	418.809	542.293	364.315	153.22	189.22	246.335	olfml2ba
ENSDARG00000005738	0.23782	0.127576	0.383022	831.774	656.389	870.538	705.39	598.775	696.838	rpf1
ENSDARG00000005739	-1.08928	1.19e-07	3.92e-06	270.765	222.823	184.232	403.768	574.387	449.949	gpm6ba
ENSDARG00000005749	0.2814	0.0748214	0.273612	385.694	397.323	372.614	318.967	279.204	350.084	cand2
ENSDARG00000005754	0.404751	0.00321849	0.0252941	3410.86	4590.7	3673.85	2886.12	3061.99	2873.9	ptprfb
ENSDARG00000005762	0.416776	0.0128081	0.0761443	568.801	679.208	559.335	428.823	394.418	527.622	col14a1a
ENSDARG00000005772	0.217233	0.0785993	0.282298	948.651	919.481	841.493	752.609	820.793	752.874	tsr2
ENSDARG00000005774	-0.0771544	0.431118	0.735403	8159.96	7757.2	7655.59	8742.21	8009.46	8112.4	ddx3b
ENSDARG00000005775	-1.37959	2.21e-11	1.72e-09	146.096	187.923	142.738	490.497	408.714	342.871	scn8aa
ENSDARG00000005776	-0.548301	0.0139947	0.0814558	247.389	306.046	267.22	318.004	535.702	348.419	guk1b
ENSDARG00000005780	0.12261	0.783596	0.92823	25.3233	46.9808	28.2157	19.273	39.5259	33.2885	npy8br
ENSDARG00000005783	-1.44697	3.38e-09	1.66e-07	66.2303	76.5116	65.5601	206.221	211.085	152.017	ncanb
ENSDARG00000005786	0.103988	0.661695	0.875078	109.085	99.3308	100.415	110.819	86.6205	89.8788	ppm1f
ENSDARG00000005789	0.547493	2.03e-05	0.000344543	1192.14	1221.5	1165.97	720.809	841.817	882.699	enpp1
ENSDARG00000005791	0.119375	0.378156	0.693896	17558.8	14835.2	19722.8	16283.7	17041.5	14659.1	rpl28
ENSDARG00000005799	0.350276	0.015643	0.0887726	586.333	723.504	679.667	475.078	535.702	552.033	smim14
ENSDARG00000005800	0.0331066	0.861741	0.956331	224.014	210.742	275.518	233.203	257.339	209.162	ampd3a
ENSDARG00000005821	0.339616	0.341015	0.661039	35.0631	48.3231	48.1327	40.4732	29.4342	35.5077	ncf2
ENSDARG00000005823	-0.0444774	0.85523	0.954151	559.061	867.131	391.701	617.698	650.916	603.076	slc39a10
ENSDARG00000005827	0.0770686	0.506755	0.789804	1065.53	1167.81	1148.55	1071.58	1015.06	1121.82	eif2s1a
ENSDARG00000005828	0.199934	0.505365	0.789264	72.0741	96.6462	85.4771	51.0733	91.6664	78.7827	faima
ENSDARG00000005834	-0.201887	0.192664	0.492021	822.034	1042.97	775.932	955.939	1116.82	963.701	gatad2b
ENSDARG00000005840	-0.137392	0.280687	0.599472	4640.01	4145.05	5420.74	5292.35	5250.21	5091.47	got2b
ENSDARG00000005841	1.63118	1.89e-08	7.63e-07	200.639	241.616	208.298	43.3641	64.7552	99.3105	tnni2a.2
ENSDARG00000005842	-0.201212	0.219946	0.529145	2810.89	2386.62	3678	3325.55	3619.56	3268.37	cd9a
ENSDARG00000005853	-1.13276	0.00431681	0.0318772	23.3754	20.1346	28.2157	39.5096	67.2781	52.1519	slc25a6
ENSDARG00000005861	0.141729	0.289847	0.60905	1404.47	1361.1	1493.77	1453.18	1131.95	1279.39	ralgapa2
ENSDARG00000005867	-0.205105	0.122758	0.373639	748.012	900.689	932.779	954.011	1013.38	1018.07	gon4l
ENSDARG00000005870	-0.0704594	0.550675	0.813994	1094.75	1126.2	1214.94	1174.69	1152.98	1283.82	mmadhc
ENSDARG00000005883	-0.343795	0.0645958	0.248158	224.014	189.266	174.274	270.785	242.201	227.471	rfx1a
ENSDARG00000005891	0.0720025	0.594372	0.837722	1184.35	1103.38	1351.87	1086.03	1113.45	1265.52	cyb5r3
ENSDARG00000005894	-0.13582	0.578555	0.829554	547.374	422.827	429.045	677.444	327.14	529.841	slc7a9
ENSDARG00000005897	-0.144734	0.302136	0.623634	744.116	790.62	655.601	735.263	804.814	873.822	dera
ENSDARG00000005908	-0.127255	0.414243	0.722562	574.645	430.881	489.626	587.825	521.405	519.3	clk4b
ENSDARG00000005913	0.73025	0.313008	0.634345	1194.09	5410.85	3385.06	974.248	3006.49	2041.69	tgm1l3
ENSDARG00000005915	0.070026	0.614228	0.849406	878.525	1024.18	820.746	908.72	887.23	798.368	tcf3a
ENSDARG00000005916	-0.103645	0.493684	0.78177	387.642	354.369	401.659	418.223	441.512	372.276	srpk3
ENSDARG00000005924	0.120888	0.369224	0.685942	2360.91	2334.27	2505.39	1860.8	2327.82	2431.72	serpina10a
ENSDARG00000005926	0.226964	0.0381808	0.172334	4156.92	3797.39	4137.75	3429.62	3687.68	3216.22	ak2
ENSDARG00000005927	0.096836	0.43558	0.738942	761.648	714.108	823.235	724.663	713.148	715.702	tbc1d17
ENSDARG00000005941	0.245968	0.0282806	0.138496	1998.6	2202.73	1956.84	1635.31	1783.71	1771.5	clul1
ENSDARG00000005942	-1.43022	0.0111447	0.0680709	11.6877	13.4231	6.63899	19.273	36.162	27.1856	v2rl1
ENSDARG00000005943	1.29553	5.43e-05	0.000803324	192.847	228.192	112.033	55.8916	62.2322	95.9817	htra4
ENSDARG00000005945	0.0434726	0.688854	0.886975	2119.37	2161.12	2358.5	2136.41	2247.93	2065.55	sart1
ENSDARG00000005948	0.0404422	0.815461	0.93983	241.546	218.796	243.153	204.293	237.155	241.341	ankmy2a
ENSDARG00000005972	0.0885145	0.508353	0.790672	823.982	865.789	869.708	705.39	830.884	869.938	ric8b
ENSDARG00000005980	0.207251	0.17871	0.471111	1496.02	1210.76	1698.75	1236.36	1393.5	1190.62	sfswap
ENSDARG00000005989	-0.196142	0.110685	0.351244	1610.95	1528.89	1885.47	1943.68	1893.04	1929.62	rgl1
ENSDARG00000005993	-0.152331	0.382883	0.696966	198.691	236.246	258.921	262.112	249.77	265.753	prc1b
ENSDARG00000006003	-0.239191	0.0654657	0.250147	633.083	702.027	595.85	736.227	754.356	784.498	mycla
ENSDARG00000006008	-0.340323	0.10836	0.346402	3095.29	3018.85	1918.67	2571.98	4073.69	3513.6	dct
ENSDARG00000006010	-0.109364	0.50978	0.79159	309.724	251.012	282.987	276.567	320.412	309.583	bmi1a
ENSDARG00000006011	0.297219	0.256729	0.574283	112.981	77.8539	107.054	90.5829	70.642	81.0019	klhl42
ENSDARG00000006019	0.0238462	0.837658	0.948393	5062.72	4826.94	5593.35	5482.19	5052.58	4703.1	tktb
ENSDARG00000006025	0.247957	0.119168	0.367922	344.787	338.262	310.373	278.494	253.975	300.151	tp53i11b
ENSDARG00000006029	0.0899916	0.706106	0.894487	1254.48	1253.72	726.14	1328.87	870.41	835.54	lta4h
ENSDARG00000006031	-0.25308	0.0727136	0.268249	2738.82	2781.26	2220.74	3170.4	3345.4	2703.02	abat
ENSDARG00000006038	-0.192446	0.14674	0.418422	512.31	485.916	535.269	556.025	618.958	579.219	aebp2
ENSDARG00000006040	0.000876499	0.995196	0.998643	582.437	581.22	702.904	656.244	571.023	644.686	cyp20a1
ENSDARG00000006044	0.377362	0.0269464	0.133868	401.277	366.45	361.825	240.912	302.751	321.234	ust
ENSDARG00000006052	0.586647	0.0475309	0.202967	130.513	139.6	118.672	57.8189	78.2108	119.838	malt2
ENSDARG00000006060	0.675716	0.000399084	0.00445263	909.692	1214.79	796.679	649.499	502.904	674.091	aim1b
ENSDARG00000006062	-0.149045	0.160074	0.440574	1273.96	1292.64	1315.35	1435.84	1388.45	1481.34	akap1b
ENSDARG00000006065	-0.12604	0.430241	0.734986	364.266	300.677	330.29	391.241	364.143	329.556	znf385b
ENSDARG00000006074	-0.103294	0.388193	0.701123	767.492	720.82	702.904	769.955	771.175	806.69	uck2a
ENSDARG00000006079	-1.24071	0.00423093	0.0313799	25.3233	21.4769	34.8547	55.8916	99.2352	41.6106	gpr37l1a
ENSDARG00000006092	0.0299594	0.773541	0.923562	6009.42	6276.63	6325.3	5607.47	6414.12	6208.85	rad21a
ENSDARG00000006093	-0.277371	0.522653	0.798713	33.1151	46.9808	17.4274	35.655	39.5259	40.5009	cdk15
ENSDARG00000006094	-0.123228	0.356874	0.675669	942.807	955.724	780.912	1013.76	969.645	928.193	igf2r
ENSDARG00000006109	1.10903	0.0667724	0.25373	25.3233	14.7654	15.7676	8.67283	5.88683	10.5413	pimr185
ENSDARG00000006110	0.569755	0.00916645	0.0582808	163.628	148.996	159.336	95.4011	96.7123	123.722	chrd
ENSDARG00000006112	0.890034	2.01e-05	0.00034141	1355.77	2021.52	1629.87	658.171	929.279	1112.94	myof
ENSDARG00000006120	0.396766	0.000555536	0.00594507	2627.78	2689.99	3119.5	2116.17	2135.24	2164.3	tbx2b
ENSDARG00000006124	-0.0457215	0.637	0.862602	3667.99	3770.54	3652.28	3950.96	3835.69	3663.39	kdm5c
ENSDARG00000006125	-0.0561313	0.543509	0.810474	3738.11	3814.84	3735.26	3956.74	3886.15	3893.64	csnk1db
ENSDARG00000006128	-0.293995	0.0390832	0.175489	652.563	722.162	604.978	815.246	883.025	727.907	cep170aa
ENSDARG00000006137	0.0466641	0.944262	0.982052	360.37	123.492	467.219	497.242	232.109	192.518	star
ENSDARG00000006151	-0.107993	0.837977	0.948404	23.3754	22.8192	17.4274	21.2003	34.48	12.7606	pde11al
ENSDARG00000006169	0.164524	0.156504	0.43466	913.588	967.804	951.036	847.046	877.979	805.581	lrrk2
ENSDARG00000006174	-0.0216214	0.970094	0.991259	9.73974	20.1346	13.278	14.4547	11.7737	17.7538	lrrc23
ENSDARG00000006181	-0.339396	0.0712563	0.264335	194.795	181.212	238.174	283.312	237.155	262.424	hif1aa
ENSDARG00000006192	0.0849443	0.46395	0.761258	956.443	919.481	1027.38	916.429	916.664	908.22	gatad2ab
ENSDARG00000006196	0.133759	0.209249	0.515407	1932.37	1994.67	2120.33	1818.4	1782.87	1914.64	sav1
ENSDARG00000006200	-0.00838068	0.934744	0.980055	8200.86	8354.53	8419.07	9060.22	8116.26	7948.73	eif4g1a
ENSDARG00000006202	0.293967	0.0721914	0.266806	1227.21	1766.48	1302.9	1078.32	1162.23	1263.85	erbb3a
ENSDARG00000006206	0.0200154	0.975562	0.992499	13.6356	20.1346	9.95849	5.78189	21.0244	15.5346	pou4f3
ENSDARG00000006207	0.36804	0.0265996	0.132504	707.105	679.208	816.596	508.806	683.714	518.19	gpx1b
ENSDARG00000006215	-0.154522	0.489914	0.779001	1593.42	1642.99	1103.73	2175.92	1416.2	1236.11	akr1b1
ENSDARG00000006219	0.21626	0.035452	0.163367	2129.11	2001.38	2046.47	1740.35	1736.62	1835.86	gnl3
ENSDARG00000006220	0.357635	0.019626	0.105553	3525.79	3741.01	3056.43	3225.33	2414.44	2416.74	ugt1ab
ENSDARG00000006225	0.11161	0.364177	0.681143	2162.22	2538.31	2677.17	2317.57	2168.88	2351.27	ddx39aa
ENSDARG00000006235	0.164775	0.266426	0.583714	638.927	683.235	787.551	609.025	578.592	698.503	brms1la
ENSDARG00000006240	0.103484	0.379079	0.694591	1112.28	1116.8	1269.71	1073.5	1098.31	1091.31	slc27a1a
ENSDARG00000006242	0.0848007	0.41443	0.722659	3309.56	3310.13	3082.98	2899.62	3038.45	3203.46	ptp4a1
ENSDARG00000006251	-0.0236568	0.863453	0.956831	1231.1	1067.14	1169.29	1335.62	1126.07	1064.12	ell2
ENSDARG00000006253	-0.137356	0.31087	0.631291	730.481	801.358	645.642	769.955	830.884	788.936	mier3a
ENSDARG00000006257	-0.321499	0.00438586	0.032322	907.744	926.193	854.771	1110.12	1141.2	1104.62	vldlr
ENSDARG00000006260	-0.0283759	0.798554	0.934445	19565.2	17776.2	21224.9	20924.6	19072.5	19738.4	tuba8l4
ENSDARG00000006266	0.144991	0.188718	0.485707	1655.76	1715.47	1622.4	1404.03	1574.31	1535.15	stat1a
ENSDARG00000006272	-0.17322	0.226885	0.538249	613.604	761.089	653.111	776.7	817.429	696.838	mpp5a
ENSDARG00000006279	-0.286744	0.120944	0.37055	231.806	272.489	264.73	290.058	277.522	371.166	rragd
ENSDARG00000006283	0.128689	0.369507	0.686175	1040.2	1200.02	902.073	938.593	920.869	1009.19	waslb
ENSDARG00000006288	0.382468	0.0743063	0.2723	323.359	359.739	227.386	199.475	255.657	238.567	prdm5
ENSDARG00000006290	-0.0345825	0.840384	0.949476	2277.15	1638.96	2400.83	1992.82	2495.18	1983.99	ndufs5
ENSDARG00000006292	-0.0593915	0.875389	0.960328	40.9069	36.2423	33.195	44.3278	42.8898	27.7404	maats1
ENSDARG00000006299	-0.399385	0.0126603	0.0753628	370.11	306.046	315.352	443.278	470.106	390.03	arhgef7a
ENSDARG00000006300	0.035177	0.812415	0.93837	362.318	412.089	418.257	371.968	377.598	417.215	psmd9
ENSDARG00000006301	0.150173	0.249649	0.564754	1049.94	1275.19	1060.58	978.102	1062.99	1010.3	raph1a
ENSDARG00000006307	-0.064244	0.721025	0.900915	352.579	378.531	268.879	318.967	364.143	355.632	shisa4
ENSDARG00000006308	-0.199503	0.610806	0.847078	35.0631	57.7193	35.6846	63.6008	31.9571	52.1519	ptpn18
ENSDARG00000006314	0.109131	0.523269	0.799217	5793.2	6316.9	4648.13	4095.5	5523.53	5910.36	itgav
ENSDARG00000006316	0.0102455	0.955762	0.986181	29209.5	22881	37136.9	29913.6	33843.4	24846.5	rpl23a
ENSDARG00000006332	0.0763514	0.549042	0.8127	1073.32	1104.72	1180.08	956.902	1158.02	1073	snx14
ENSDARG00000006341	1.1789	0.00254682	0.0210447	42.8549	93.9616	63.0704	29.8731	21.8654	36.6173	tas1r3
ENSDARG00000006345	-0.00165437	0.992499	0.997768	473.352	366.45	511.203	477.006	482.72	396.687	med17
ENSDARG00000006353	0.263139	0.0215757	0.113257	1630.43	1602.72	1817.42	1354.89	1390.13	1466.91	itga5
ENSDARG00000006356	-0.456083	0.128633	0.385093	74.022	48.3231	46.473	81.9101	69.801	74.899	slc18a3a
ENSDARG00000006368	0.743582	4.49e-05	0.000679096	290.244	276.516	246.473	156.111	147.171	178.648	crlf1b
ENSDARG00000006370	-0.0359226	0.737368	0.908278	1408.37	1335.6	1399.17	1472.45	1375.84	1399.78	atp6v1h
ENSDARG00000006372	-0.11711	0.803242	0.935838	11.6877	29.5308	29.8755	23.1275	28.5932	27.7404	ugt5c2
ENSDARG00000006383	-1.6276	1.63e-12	1.68e-10	72.0741	93.9616	69.7094	261.149	263.226	204.169	stxbp5l
ENSDARG00000006385	0.366387	0.00751034	0.0500076	794.763	710.081	879.667	606.134	647.552	599.747	triobpb
ENSDARG00000006389	0.10479	0.404101	0.714242	1577.84	1483.25	1455.6	1233.47	1485.16	1475.23	smad2
ENSDARG00000006392	0.0812119	0.594612	0.837815	414.913	359.739	398.34	394.132	333.868	379.488	exosc9
ENSDARG00000006395	-0.0388452	0.746822	0.912366	1801.85	1695.34	1970.12	2011.13	1863.6	1749.31	rbm25b
ENSDARG00000006396	0.11035	0.523322	0.799217	479.195	426.854	501.244	475.078	479.356	353.412	nrcama
ENSDARG00000006397	0.0872114	0.381327	0.696191	2378.45	2375.89	2521.99	2258.79	2330.34	2264.72	laptm4a
ENSDARG00000006399	-0.101603	0.325697	0.647482	5029.6	4649.76	5232.36	5566.03	5178.73	5259.02	ywhae1
ENSDARG00000006408	0.120719	0.292275	0.611932	1844.71	1885.94	1692.11	1542.8	1724	1714.36	hmgb3b
ENSDARG00000006409	0.479153	0.411334	0.719872	35.0631	8.05385	21.5767	14.4547	15.9785	14.9798	mapk12b
ENSDARG00000006413	0.14979	0.182078	0.475512	7211.31	6500.8	7733.6	6158.67	6762.29	6413.02	rpl38
ENSDARG00000006420	-0.0162688	0.893632	0.967042	1427.85	1661.78	1641.49	1544.73	1717.27	1530.71	atrnl1b
ENSDARG00000006422	0.383369	0.0299091	0.144447	547.374	609.408	501.244	338.24	444.035	484.347	esyt3
ENSDARG00000006427	-0.0242678	0.959534	0.98785	9024.85	8508.89	4387.55	12036	5181.25	5074.82	fabp2
ENSDARG00000006434	0.254762	0.060865	0.238614	662.303	594.643	622.406	512.661	489.448	568.678	polr1e
ENSDARG00000006447	-0.363997	0.391003	0.702996	23.3754	48.3231	26.556	56.8552	37.0029	33.8433	slc19a3a
ENSDARG00000006456	0.523427	0.000374155	0.00420862	701.261	677.866	756.845	425.932	522.246	537.054	pdgfrl
ENSDARG00000006467	-0.601459	0.0597796	0.235939	103.241	106.042	69.7094	99.2557	202.675	117.619	pcdh8
ENSDARG00000006468	-0.616965	0.0761616	0.27643	40.9069	44.2962	76.3484	90.5829	61.3913	100.975	grap2a
ENSDARG00000006474	0.25381	0.59586	0.83819	17.5315	41.6116	22.4066	18.3093	25.2293	24.9663	saxo2
ENSDARG00000006477	-0.077783	0.48103	0.77342	1108.38	1042.97	1078.01	1146.74	1096.63	1162.32	ddi2
ENSDARG00000006487	0.114709	0.298721	0.619433	7359.35	6902.15	6171.78	6510.4	6193.79	6158.36	anp32a
ENSDARG00000006491	-0.0979349	0.662948	0.875696	523.998	562.427	357.676	641.789	396.1	503.21	agpat9l
ENSDARG00000006494	-0.235253	0.169806	0.456849	403.225	316.785	287.137	384.495	408.714	382.262	asb7
ENSDARG00000006497	-0.474531	4.05e-05	0.000620175	3718.63	3355.77	3822.4	5483.16	4960.08	4702.55	rtn1a
ENSDARG00000006501	-0.0952153	0.897977	0.968172	7.79179	8.05385	13.278	9.63648	17.6605	4.99327	cyp2x10.2
ENSDARG00000006508	0.0879545	0.447212	0.74838	1151.24	1220.16	1287.14	1090.85	1159.71	1195.61	pip5k1bb
ENSDARG00000006514	-0.062956	0.610165	0.846676	1451.22	1354.39	1624.06	1502.33	1487.69	1641.12	her6
ENSDARG00000006522	-0.278945	0.207546	0.513453	284.4	273.831	265.56	230.312	358.256	406.674	otop2
ENSDARG00000006524	0.0916942	0.380434	0.695553	2436.88	2295.35	2248.96	2276.14	2174.76	2097.17	supt6h
ENSDARG00000006526	0.135912	0.249683	0.564754	23708.5	20748.1	23918.6	20167.2	22810.6	19251.8	fn1b
ENSDARG00000006527	0.102985	0.354665	0.673611	1293.44	1249.69	1329.46	1137.1	1243.8	1225.02	brd3a
ENSDARG00000006544	-0.0897193	0.846453	0.95173	17.5315	53.6923	26.556	26.9821	37.0029	40.5009	c1qtnf6b
ENSDARG00000006545	-0.147868	0.30794	0.629192	325.307	347.658	319.502	370.041	375.075	354.522	rgp1
ENSDARG00000006546	0.0200228	0.873782	0.959663	798.659	755.72	692.945	723.699	768.652	717.921	ak4
ENSDARG00000006553	0.346908	0.00825509	0.0539386	1392.78	1429.56	1272.2	1014.72	994.875	1203.38	rras
ENSDARG00000006560	0.091285	0.832359	0.945806	23.3754	33.5577	34.8547	38.5459	29.4342	20.5279	irf4a
ENSDARG00000006566	-0.287394	0.0325021	0.153107	903.848	864.447	781.742	1052.3	1123.54	931.522	nlk1
ENSDARG00000006567	-0.0159484	0.938656	0.981179	153.888	189.266	140.249	163.82	149.694	173.1	dus4l
ENSDARG00000006577	0.311005	0.360649	0.67866	52.5946	53.6923	73.0289	40.4732	41.2078	63.2481	nadka
ENSDARG00000006584	-0.0718164	0.658609	0.873424	839.566	1142.3	910.372	877.883	1126.91	1036.38	phf8
ENSDARG00000006585	-0.212431	0.24426	0.559743	171.419	222.823	201.659	238.021	241.36	215.82	DMWD
ENSDARG00000006588	0.246225	0.212891	0.520266	1988.86	1553.05	1087.14	1267.2	1261.46	1363.72	zgc:111983
ENSDARG00000006598	-0.731309	0.000237398	0.00285098	336.995	267.119	453.111	617.698	597.934	550.369	sgk2b
ENSDARG00000006600	0.0300417	0.816577	0.940033	1110.33	1173.18	1043.98	1173.72	970.486	1112.39	lsm14aa
ENSDARG00000006601	0.214092	0.228985	0.541132	377.902	531.554	419.916	418.223	337.231	392.804	kaznb
ENSDARG00000006603	0.128912	0.323672	0.644858	1423.95	1418.82	1722.82	1301.89	1422.09	1457.48	csrp1a
ENSDARG00000006604	0.157947	0.320967	0.642051	309.724	379.873	371.784	295.84	334.708	324.562	nectin3b
ENSDARG00000006607	-0.767226	0.00185735	0.0162892	85.7097	69.8	69.7094	124.311	143.807	112.071	gpr27
ENSDARG00000006609	0.177271	0.137805	0.402962	1310.97	1448.35	1328.63	1117.83	1207.64	1287.71	map2k2a
ENSDARG00000006615	0.0143624	0.930543	0.978604	656.459	683.235	756.015	834.519	589.524	656.892	hnf1ba
ENSDARG00000006617	0.0723574	0.548418	0.812457	892.16	876.527	928.629	905.829	798.086	863.835	napga
ENSDARG00000006621	-0.187683	0.195161	0.495856	525.946	527.527	487.136	525.188	653.438	572.561	pspc1
ENSDARG00000006624	-0.0939035	0.408803	0.718219	1012.93	1122.17	1013.28	1121.69	1121.86	1116.83	ppp2r2ab
ENSDARG00000006636	-1.13736	1.23e-05	0.000220975	52.5946	46.9808	56.4315	110.819	124.464	109.852	slitrk2
ENSDARG00000006639	-0.0456401	0.781231	0.927025	288.296	288.596	291.286	266.93	335.549	293.493	lnpk
ENSDARG00000006640	-1.54409	1.76e-05	0.000303872	81.8138	37.5846	77.1783	141.656	143.807	284.616	eomesa
ENSDARG00000006642	0.00986208	0.936361	0.980316	775.284	891.293	822.405	846.083	786.313	842.198	drg2
ENSDARG00000006666	0.137738	0.380787	0.695603	305.828	288.596	302.904	294.876	259.862	261.869	si:dkeyp-69c1.6
ENSDARG00000006672	-0.00742954	0.960779	0.988283	598.02	530.212	615.767	505.915	643.347	603.076	fam49a
ENSDARG00000006677	0.262345	0.152355	0.428106	317.516	383.9	274.688	259.221	255.657	295.158	ripk1l
ENSDARG00000006678	-2.03766	0.011074	0.0677293	1.94795	5.36923	3.3195	20.2366	12.6146	12.2058	pth2r
ENSDARG00000006683	0.212492	0.0858836	0.298855	956.443	918.139	921.16	732.372	854.432	822.78	arhgef6
ENSDARG00000006691	0.0588984	0.631208	0.859449	31180.8	27042.1	33894.6	31222.2	29753.7	27463	rpl12
ENSDARG00000006712	-0.203947	0.216098	0.524531	465.56	483.231	603.319	656.244	618.117	524.293	wipf2b
ENSDARG00000006719	0.0283746	0.793175	0.932703	1289.54	1350.36	1273.03	1231.54	1292.58	1310.46	specc1la
ENSDARG00000006747	-0.327267	0.0444931	0.193563	523.998	524.843	512.032	713.099	719.876	528.177	tmem178b
ENSDARG00000006754	0.158919	0.368047	0.684737	233.754	260.408	307.883	236.094	233.791	253.547	mllt3
ENSDARG00000006757	0.631538	0.000301285	0.00349614	1466.81	1700.7	1595.85	802.719	999.08	1269.95	klhl41b
ENSDARG00000006758	-0.417864	0.0101633	0.0633064	531.79	438.935	517.842	640.826	768.652	579.774	fam234b
ENSDARG00000006760	-0.424503	0.0183228	0.100209	488.935	452.358	465.559	519.406	784.631	582.548	slc24a3
ENSDARG00000006766	0.0610671	0.613882	0.849297	6208.11	6229.65	5831.53	6628.93	5405.79	5477.61	snd1
ENSDARG00000006773	-1.4443	1.18e-09	6.34e-08	83.7618	179.869	138.589	375.823	348.164	383.927	elovl4a
ENSDARG00000006775	-0.220172	0.571595	0.825138	25.3233	45.6385	36.5145	54.9279	33.639	38.8365	cass4
ENSDARG00000006782	0.0602756	0.631319	0.859449	1055.79	1222.84	1149.38	1041.7	1057.11	1190.06	rb1
ENSDARG00000006786	0.368448	0.015732	0.089163	681.782	711.424	626.555	457.733	503.745	597.528	copz2
ENSDARG00000006791	-0.636666	0.000172313	0.00216626	288.296	232.219	288.796	396.059	468.424	394.468	arntl1a
ENSDARG00000006797	-0.23238	0.108461	0.346567	348.683	383.9	349.377	425.932	398.623	445.51	nt5dc1
ENSDARG00000006811	0.0682639	0.761025	0.918194	578.541	496.654	517.842	687.081	355.733	476.58	sult1st6
ENSDARG00000006812	0.280973	0.0215781	0.113257	2875.17	2832.27	2457.26	2045.82	2370.71	2295.24	wdr26b
ENSDARG00000006818	-0.53949	0.000121958	0.00160374	1347.98	1393.32	1635.68	2053.53	1914.9	2401.21	urod
ENSDARG00000006832	-1.1999	0.000617192	0.00645428	29.2192	56.377	92.116	156.111	150.535	115.955	galnt9
ENSDARG00000006837	0.187311	0.100697	0.331039	1607.06	1616.14	1607.47	1311.52	1530.58	1399.78	mycn
ENSDARG00000006840	-0.0477885	0.743529	0.910909	1287.59	1038.95	1145.23	1361.63	1156.34	1069.11	gnmt
ENSDARG00000006848	0.20306	0.55819	0.817849	64.2823	87.2501	43.9833	62.6371	43.7308	61.5836	si:ch211-219a4.6
ENSDARG00000006849	-0.704687	0.0753291	0.274631	75.97	20.1346	50.6223	79.9828	76.5288	78.7827	asic2
ENSDARG00000006859	-0.154636	0.227083	0.538544	582.437	583.904	642.323	703.463	671.099	645.241	nkain1
ENSDARG00000006862	-0.694572	1.74e-06	4.05e-05	276.609	271.146	273.029	437.496	464.219	426.647	kifap3b
ENSDARG00000006863	-0.0151246	0.973389	0.992133	23.3754	20.1346	21.5767	25.0548	20.1834	20.5279	si:ch1073-349o24.2
ENSDARG00000006865	-0.770766	0.115789	0.361808	19.4795	10.7385	16.5975	28.9094	21.8654	28.2952	glra4a
ENSDARG00000006868	-1.21582	0.0210887	0.111372	11.6877	14.7654	35.6846	27.9458	73.1649	49.3779	trh
ENSDARG00000006869	0.0312806	0.87839	0.961416	151.94	179.869	175.103	147.438	193.425	157.565	stx17
ENSDARG00000006877	0.242467	0.42215	0.729303	91.5536	60.4039	58.9211	57.8189	52.9815	63.8029	enpp4
ENSDARG00000006878	-0.224839	0.190201	0.487962	225.962	228.192	219.917	278.494	277.522	233.019	phf21aa
ENSDARG00000006889	0.230808	0.114484	0.359193	683.73	687.262	658.09	576.261	499.54	649.68	mpped2a
ENSDARG00000006891	-2.38659	0.00856962	0.0554506	0	2.68462	4.14937	17.3457	11.7737	12.2058	kcns3a
ENSDARG00000006892	-0.0430866	0.847482	0.952153	140.252	187.923	207.469	158.038	219.495	179.758	myo3b
ENSDARG00000006894	-0.452766	0.519486	0.797086	31.1672	5.36923	11.6182	14.4547	37.0029	12.2058	oprk1
ENSDARG00000006896	1.5157	4.56e-11	3.37e-09	714.897	676.523	500.414	195.62	169.036	292.384	lhx6
ENSDARG00000006899	0.0039876	0.979406	0.993617	525.946	563.77	434.024	478.933	497.017	536.499	far1
ENSDARG00000006900	-0.118933	0.364378	0.681309	1116.17	1080.56	1314.52	1319.23	1184.09	1317.11	impdh2
ENSDARG00000006901	0.819176	4.11e-11	3.07e-09	1725.88	1820.17	1717.01	933.775	935.165	1110.17	si:ch1073-459j12.1
ENSDARG00000006911	-2.10193	0.00167629	0.0149939	3.8959	5.36923	6.63899	33.7277	15.9785	21.6375	wnt8b
ENSDARG00000006915	0.0943309	0.492775	0.781405	636.979	551.689	668.879	556.025	589.524	595.308	arl8ba
ENSDARG00000006916	-0.237083	0.33788	0.658199	89.6056	72.4847	77.1783	86.7283	99.2352	93.7625	NA
ENSDARG00000006921	0.180161	0.124666	0.377065	3216.06	3596.04	2971.78	2738.69	2929.12	2962.67	lrp5
ENSDARG00000006923	-1.44534	9.46e-07	2.43e-05	77.9179	93.9616	74.6887	310.295	215.29	147.579	cacna1ab
ENSDARG00000006924	-0.157514	0.263248	0.580481	446.08	493.97	418.257	519.406	512.154	482.128	fbxo38
ENSDARG00000006939	-0.479378	0.347397	0.666776	31.1672	21.4769	11.6182	35.655	19.3425	31.0692	tbx6l
ENSDARG00000006944	0.112514	0.754929	0.915505	89.6056	142.285	75.5186	129.129	53.8225	100.975	gdpd3b
ENSDARG00000006963	-0.0854337	0.416583	0.724634	1273.96	1238.95	1280.5	1332.72	1322.86	1368.71	cse1l
ENSDARG00000006978	0.211525	0.365887	0.682738	183.107	292.623	177.593	180.202	207.721	176.429	zak
ENSDARG00000006981	-0.152409	0.734492	0.907379	15.5836	24.1616	34.0248	25.0548	31.9571	27.7404	ccdc113
ENSDARG00000006983	-1.06231	1.04e-05	0.000192111	111.033	103.358	153.527	218.748	320.412	238.012	celf3b
ENSDARG00000006990	-0.209106	0.232743	0.545568	264.921	222.823	229.875	298.731	284.25	244.67	creld1b
ENSDARG00000007009	-0.556419	0.0520872	0.215404	202.587	124.835	216.597	185.984	366.666	247.999	hoxa11b
ENSDARG00000007018	1.03178	0.157956	0.43693	5.84385	25.5039	13.278	9.63648	4.20488	8.32211	ms4a17a.6
ENSDARG00000007024	-0.400027	0.504803	0.789108	1024.62	385.243	1134.44	1625.67	1137.84	594.754	uox
ENSDARG00000007025	-0.0018901	0.994297	0.998463	159.732	88.5924	172.614	141.656	140.443	140.366	ttc9c
ENSDARG00000007034	0.00580818	0.961166	0.988283	1603.16	1338.28	1502.07	1486.91	1514.6	1421.42	hnrpkl
ENSDARG00000007040	0.20431	0.426391	0.732763	488.935	453.7	338.589	471.224	229.586	407.784	tmigd1
ENSDARG00000007045	0.0108569	0.939251	0.981182	559.061	668.47	606.638	611.916	658.484	554.808	cnot4a
ENSDARG00000007065	-0.00427386	0.975783	0.992506	463.612	479.204	509.543	520.37	444.035	495.998	mrps18b
ENSDARG00000007077	0.208801	0.302724	0.624133	465.56	500.681	361.825	292.949	433.944	416.66	si:dkey-145p14.5
ENSDARG00000007080	-0.0508869	0.796606	0.933899	1285.65	1228.21	868.049	1060.98	983.942	1448.05	rhcgl1
ENSDARG00000007081	-0.0622578	0.638212	0.8629	1162.93	906.058	996.679	1059.05	1062.15	1071.89	pias4a
ENSDARG00000007086	-0.0548002	0.84774	0.952155	74.022	64.4308	75.5186	86.7283	79.0518	58.2548	aqp10a
ENSDARG00000007092	0.191716	0.100304	0.330255	820.086	845.654	829.044	710.208	756.879	717.921	xab2
ENSDARG00000007097	-2.18932	6.28e-06	0.000124296	13.6356	5.36923	11.6182	49.146	49.6176	39.9461	her13
ENSDARG00000007098	0.209192	0.0263275	0.131446	9338.47	9712.94	9037.33	7911.55	8038.05	8343.75	itm2ba
ENSDARG00000007099	0.0994693	0.397138	0.708018	1749.26	1498.02	1499.58	1442.58	1474.23	1504.64	cx43.4
ENSDARG00000007108	0.185128	0.28471	0.604022	276.609	367.793	343.568	306.44	263.226	303.48	lipia
ENSDARG00000007125	-0.303532	0.123673	0.375403	171.419	229.535	175.933	211.039	241.36	258.54	asb6
ENSDARG00000007127	0.0538672	0.709799	0.895324	504.519	516.789	585.891	480.86	567.659	504.875	acat2
ENSDARG00000007129	0.374009	0.0295247	0.143124	1227.21	1416.14	965.144	829.701	895.64	1052.47	slc6a16a
ENSDARG00000007130	0.135367	0.303373	0.624885	1143.45	932.904	1131.12	1015.68	938.529	965.92	mrto4
ENSDARG00000007135	0.0445227	0.71956	0.899797	1153.19	1287.27	1400.83	1221.91	1301.83	1210.59	cnot3a
ENSDARG00000007136	-0.688878	0.000243868	0.00291362	181.159	177.185	195.02	350.768	264.067	281.287	gtf2h4
ENSDARG00000007141	-0.114442	0.295445	0.616399	2294.68	2155.75	2506.22	2509.34	2481.72	2545.46	psmc3
ENSDARG00000007149	-0.640227	0.000297282	0.00345698	296.088	304.704	236.514	397.023	492.812	407.784	l1cama
ENSDARG00000007151	-2.45573	0.00150848	0.0137557	7.79179	2.68462	1.65975	22.1639	18.5015	17.7538	kcnk2b
ENSDARG00000007169	0.128987	0.360092	0.678105	522.05	624.173	651.451	532.897	560.931	557.027	itgb1bp1
ENSDARG00000007171	-0.404463	0.239794	0.5543	29.2192	40.2693	44.8132	50.1097	45.4127	58.2548	aig1
ENSDARG00000007172	-0.0956092	0.466776	0.76361	794.763	876.527	733.609	874.029	892.276	801.697	plxna3
ENSDARG00000007175	-0.0588893	0.72302	0.901954	301.932	242.958	303.734	302.585	297.706	284.616	recql
ENSDARG00000007179	0.243089	0.0301699	0.145356	1305.13	1464.46	1404.98	1137.1	1195.03	1197.83	sash1a
ENSDARG00000007180	0.130042	0.329326	0.65152	1314.87	1124.85	1177.59	1197.81	982.26	1121.27	slc30a4
ENSDARG00000007181	-0.0925117	0.583889	0.83262	362.318	324.839	418.257	444.242	375.916	364.509	nadk2
ENSDARG00000007184	-0.521767	0.000701418	0.00723539	274.661	284.569	307.053	439.423	430.58	380.598	zbtb16a
ENSDARG00000007186	-0.259592	0.435958	0.739178	58.4385	48.3231	59.7509	48.1824	61.3913	88.2144	ppp1r8a
ENSDARG00000007195	-1.03228	1.36e-08	5.75e-07	136.356	136.915	141.909	263.076	275.84	310.137	grm2b
ENSDARG00000007196	0.0527124	0.727449	0.90387	553.217	612.093	687.966	671.662	564.295	559.801	rae1
ENSDARG00000007198	0.0797057	0.580688	0.830476	773.336	802.7	758.505	694.79	852.75	662.44	mta1
ENSDARG00000007204	0.0244171	0.83964	0.949285	989.558	987.939	951.866	1035.92	950.303	894.905	NA
ENSDARG00000007207	0.139418	0.506649	0.789751	202.587	195.977	218.257	143.584	205.198	210.272	cnpy2
ENSDARG00000007216	-0.0283169	0.789157	0.930632	3675.78	3805.44	4122.82	4135.01	3767.57	3940.24	abce1
ENSDARG00000007217	0.0783809	0.63944	0.86353	352.579	271.146	312.863	278.494	314.525	290.719	wdr55
ENSDARG00000007219	0.459361	4.05e-05	0.000620796	4227.05	4202.77	4178.42	2892.87	2890.43	3382.11	actn1
ENSDARG00000007220	-0.551282	0.0108375	0.0666387	272.713	371.819	215.767	385.459	477.674	393.359	ncam1b
ENSDARG00000007221	-0.00914692	0.955462	0.986149	377.902	303.362	338.589	315.113	376.757	331.22	pbk
ENSDARG00000007231	0.190214	0.0894755	0.306843	1439.53	1535.6	1483.82	1215.16	1345.56	1347.07	ryk
ENSDARG00000007241	-0.747766	3.42e-09	1.67e-07	4266.01	3379.93	4266.38	6554.73	6897.69	6550.06	mycb
ENSDARG00000007244	0.290718	0.0342191	0.158782	662.303	730.216	622.406	531.934	522.246	589.206	acp2
ENSDARG00000007245	0.417888	0.243131	0.558728	74.022	44.2962	42.3236	37.5823	45.4127	34.9529	rundc3aa
ENSDARG00000007247	-1.0156	2.23e-05	0.000372396	206.483	230.877	231.535	373.895	632.414	350.084	ric8a
ENSDARG00000007250	-0.00292205	0.985872	0.99577	264.921	224.166	258.921	251.512	253.134	244.67	use1
ENSDARG00000007257	-0.0348277	0.771489	0.922975	1248.64	1098.01	1229.87	1228.65	1284.17	1151.78	rab5ab
ENSDARG00000007264	-0.0314951	0.787481	0.930338	3726.43	3183.96	3847.3	3527.91	3688.52	3778.79	nipsnap2
ENSDARG00000007271	0.0540341	0.70116	0.892795	691.522	881.897	715.352	741.045	719.035	745.661	mynn
ENSDARG00000007275	-0.0545837	0.712414	0.896751	9841.04	8874	8264.72	8185.22	11206	8622.82	si:ch211-251b21.1
ENSDARG00000007276	-0.699102	0.0045394	0.0332864	4854.29	3571.88	3461.41	9533.37	4661.53	5099.79	ela3l
ENSDARG00000007277	0.744347	0.107495	0.344538	40.9069	37.5846	43.9833	14.4547	18.5015	38.8365	myf5
ENSDARG00000007278	-0.26655	0.0648439	0.248634	299.984	332.893	326.97	381.605	390.213	386.146	ect2
ENSDARG00000007279	-0.040545	0.737445	0.908278	732.429	731.558	809.957	776.7	793.04	774.511	yipf5
ENSDARG00000007285	0.08684	0.582213	0.831524	455.82	477.862	551.037	439.423	531.497	433.305	mrpl57
ENSDARG00000007289	0.265437	0.224889	0.535825	126.617	136.915	119.502	104.074	97.5532	115.4	si:dkey-27j5.3
ENSDARG00000007294	-0.160692	0.116996	0.364223	10248.2	10453.9	11420.7	11667.8	11624.8	12621.3	aco2
ENSDARG00000007302	0.0112347	0.935638	0.980118	549.322	600.012	555.186	622.516	550.839	520.964	sh3gl3b
ENSDARG00000007315	0.0414984	0.731625	0.905464	975.922	868.474	866.389	852.828	863.682	909.884	tmpoa
ENSDARG00000007320	0.0431011	0.792853	0.932703	41619.9	36067.8	54254.7	41450.3	47822.9	38794.4	rpl7
ENSDARG00000007323	0.145181	0.191036	0.489384	1657.7	1767.82	1711.2	1480.16	1505.35	1658.32	chmp4bb
ENSDARG00000007344	0.321127	0.04135	0.182889	461.664	471.15	485.476	379.677	326.299	428.311	tcap
ENSDARG00000007347	-0.000872028	0.995377	0.998705	1153.19	1020.15	1424.89	1142.89	1216.05	1247.76	degs1
ENSDARG00000007349	0.000415453	0.999453	0.999816	31.1672	6.71154	29.8755	26.0185	29.4342	12.7606	dmrt1
ENSDARG00000007356	0.749757	0.0307008	0.147212	56.4905	60.4039	73.0289	35.655	27.7522	49.3779	fgf20a
ENSDARG00000007358	-0.647278	0.0664422	0.252956	62.3344	52.35	73.0289	57.8189	97.5532	138.147	cxcr3.1
ENSDARG00000007359	-0.0458096	0.795769	0.933792	290.244	349	292.116	293.913	372.552	295.712	zgc:56596
ENSDARG00000007362	0.110632	0.346771	0.666213	1125.91	1140.96	1166.8	1016.65	1015.06	1147.34	sft2d1
ENSDARG00000007366	-0.386607	0.179765	0.471934	126.617	95.3039	179.253	225.494	171.559	133.709	AMDHD1
ENSDARG00000007369	0.113691	0.29664	0.617372	1219.42	1308.75	1333.61	1196.85	1196.71	1181.19	tcf7l1b
ENSDARG00000007370	0.340547	0.0185087	0.1009	726.585	928.877	784.231	683.226	650.075	597.528	dysf
ENSDARG00000007371	0.264557	0.689047	0.886988	42.8549	18.7923	6.63899	21.2003	10.9327	22.1923	slc26a3.1
ENSDARG00000007377	-0.51252	0.000774795	0.00788879	3445.92	3483.29	4696.26	5025.42	5546.24	6025.21	odc1
ENSDARG00000007382	-0.0691548	0.795919	0.933792	194.795	344.973	192.531	235.13	323.776	210.272	ubtd1a
ENSDARG00000007383	0.375334	0.00838385	0.0546252	703.209	683.235	591.7	468.333	545.794	505.43	kcnk6
ENSDARG00000007385	0.00521323	0.955542	0.986157	9422.23	8660.57	9021.56	9107.43	8973.22	8922.41	cct7
ENSDARG00000007387	-0.160453	0.272235	0.590431	333.099	383.9	343.568	391.241	384.326	410.003	irf2a
ENSDARG00000007396	0.486498	0.000977962	0.0095552	582.437	503.366	581.742	402.805	359.938	426.092	rnd3b
ENSDARG00000007398	0.158582	0.410728	0.719281	224.014	303.362	223.236	244.767	214.449	214.156	lrrk1
ENSDARG00000007405	0.0849777	0.459008	0.757602	1794.06	1617.48	1754.35	1548.58	1575.99	1741.54	strap
ENSDARG00000007406	0.382654	0.148314	0.42124	379.85	421.485	322.821	395.096	174.923	291.829	phox2a
ENSDARG00000007407	1.75305	1.38e-25	1.32e-22	898.004	931.562	789.21	217.784	248.929	305.699	barx1
ENSDARG00000007409	-0.221787	0.362613	0.679915	118.825	88.5924	102.904	124.311	99.2352	135.373	ppifa
ENSDARG00000007412	-0.430687	0.00287852	0.0231851	2171.96	2193.33	1784.23	2551.74	3178.89	2549.9	slc2a1b
ENSDARG00000007413	-0.17712	0.122563	0.373215	1499.92	1488.62	1532.78	1762.51	1798.85	1555.13	arid2
ENSDARG00000007418	0.669872	0.0018446	0.0162097	214.274	320.812	289.626	147.438	169.877	201.95	chmp4c
ENSDARG00000007421	-0.237147	0.407581	0.71728	703.209	375.846	922.82	1011.83	766.97	585.877	ftcd
ENSDARG00000007425	0.169103	0.347138	0.666569	292.192	285.912	325.311	221.639	296.024	286.281	apol1
ENSDARG00000007429	-0.230793	0.167926	0.453938	278.557	236.246	276.348	311.258	281.727	333.994	ndor1
ENSDARG00000007430	-2.82209	1.49e-07	4.76e-06	9.73974	12.0808	4.97925	38.5459	87.4615	54.9259	prdm12b
ENSDARG00000007436	1.32346	6.02e-09	2.79e-07	455.82	626.858	456.431	173.457	169.036	269.636	avpr2aa
ENSDARG00000007438	0.124438	0.238526	0.552644	2045.35	1942.32	1840.66	1779.86	1747.55	1812	ube2ib
ENSDARG00000007443	0.0189236	0.91002	0.97178	231.806	225.508	229.875	219.712	243.042	215.82	fbxl18
ENSDARG00000007444	0.0772879	0.69912	0.891537	274.661	241.616	207.469	186.948	254.816	238.012	ift81
ENSDARG00000007449	-0.226829	0.120322	0.369628	724.637	763.774	846.472	781.518	978.896	975.906	slc25a39
ENSDARG00000007461	0.318882	0.0674137	0.25537	679.834	787.935	541.078	475.078	579.433	550.924	srgap1a
ENSDARG00000007465	0.782	0.198164	0.500308	11.6877	18.7923	29.0456	14.4547	15.1376	6.65769	tdrd1
ENSDARG00000007477	-0.302604	0.0511326	0.212695	405.173	383.9	402.489	419.187	537.384	510.978	fbxo8
ENSDARG00000007480	-0.391181	0.0827059	0.291483	8870.96	7056.52	5209.12	7843.13	12406.9	7460.5	rpe65a
ENSDARG00000007485	0.0571434	0.641337	0.864337	913.588	1040.29	977.592	879.81	953.667	985.338	epc2
ENSDARG00000007490	-0.123144	0.537629	0.806627	179.211	153.023	169.294	155.147	186.697	201.395	adrb1
ENSDARG00000007494	0.0119515	0.931314	0.978942	611.656	712.766	619.916	662.99	587.001	677.975	st3gal8
ENSDARG00000007496	0.0844139	0.548454	0.812457	773.336	777.197	824.065	855.719	713.148	676.31	ufl1
ENSDARG00000007523	-0.00728256	0.956234	0.986252	1885.61	2119.51	2068.88	2121.95	2232.79	1757.63	kmt2e
ENSDARG00000007526	-0.164581	0.160023	0.440543	4143.29	3703.43	4484.64	4851.97	4593.41	4382.98	ndufs2
ENSDARG00000007531	0.170565	0.206583	0.512339	646.719	581.22	556.846	497.242	544.953	537.054	zcchc9
ENSDARG00000007553	-0.75687	0.00140851	0.0130221	167.524	242.958	195.85	292.949	453.286	282.397	opn4.1
ENSDARG00000007560	-0.0203785	0.922272	0.976238	1930.42	1957.09	1738.59	1248.89	2381.64	2071.65	sema3bl
ENSDARG00000007561	0.155587	0.663472	0.876043	58.4385	52.35	60.5808	56.8552	66.4371	32.1788	cdh23
ENSDARG00000007566	-0.225713	0.0998435	0.32903	712.949	902.031	766.804	878.847	969.645	939.289	appbp2
ENSDARG00000007576	-0.363048	0.601567	0.840803	14323.3	14996.3	32025.7	45932.3	24263	8706.04	crybb1l1
ENSDARG00000007597	-0.0729557	0.684367	0.885029	183.107	190.608	213.278	193.693	219.495	207.498	bloc1s4
ENSDARG00000007601	-0.117681	0.499315	0.784958	200.639	213.427	247.303	234.166	251.452	237.458	zmynd8
ENSDARG00000007603	0.247327	0.0370052	0.168513	1104.49	1042.97	1160.16	933.775	880.502	973.132	stxbp2
ENSDARG00000007614	-0.0266262	0.891343	0.96595	192.847	159.735	203.319	196.584	201.834	170.326	wwox
ENSDARG00000007624	0.145578	0.423093	0.730154	266.869	332.893	375.103	294.876	269.112	322.898	gins1
ENSDARG00000007630	-0.0733568	0.657043	0.873083	313.62	302.019	301.244	338.24	349.846	277.959	mkrn2
ENSDARG00000007639	0.0780783	0.563544	0.821108	757.752	889.951	889.625	876.919	754.356	780.059	cnot4b
ENSDARG00000007641	1.11166	2.85e-05	0.000461054	187.003	161.077	152.697	53.0006	99.2352	77.6731	NA
ENSDARG00000007654	-1.08017	1.2e-08	5.21e-07	430.497	622.831	576.763	1003.16	1414.52	1041.37	nsfa
ENSDARG00000007655	0.0364156	0.964337	0.989215	105.189	106.042	411.618	241.876	285.932	81.5567	crybb1l3
ENSDARG00000007657	0.286945	0.119744	0.368662	229.858	213.427	195.85	166.711	163.149	189.744	ccnh
ENSDARG00000007663	-1.10931	1.06e-08	4.65e-07	257.129	280.542	286.307	583.971	733.331	467.148	amph
ENSDARG00000007671	0.118111	0.33606	0.656697	1071.37	1004.05	1049.79	883.665	953.667	1038.04	ghrb
ENSDARG00000007678	-0.534087	2.41e-05	0.000398972	835.67	1022.84	874.688	1355.85	1298.47	1307.13	ttyh3b
ENSDARG00000007682	-0.443074	0.0102291	0.0635365	2316.11	2048.36	2995.85	3207.02	3899.61	2910.52	ppdpfa
ENSDARG00000007691	0.0664554	0.589592	0.834926	825.93	947.67	825.725	815.246	830.043	836.65	cul1b
ENSDARG00000007693	-0.203675	0.0683698	0.257357	2460.26	2149.04	2514.52	2681.83	2739.06	2783.47	nfkbiab
ENSDARG00000007697	-1.30064	5.58e-14	7.4e-12	1388.89	1154.39	1360.99	3067.29	3977.82	2573.2	fabp7a
ENSDARG00000007708	0.326195	0.00416362	0.0309837	8150.22	7800.15	7590.03	5788.63	6954.03	6030.76	nsa2
ENSDARG00000007709	-0.0580066	0.749964	0.913159	321.412	402.693	403.319	320.895	413.76	441.627	adamts8a
ENSDARG00000007711	0.233058	0.0817789	0.289375	539.582	577.193	531.12	455.805	497.017	449.394	rab3il1
ENSDARG00000007715	-0.791767	0.335377	0.656061	66.2303	255.039	228.215	605.171	218.654	129.825	lgsn
ENSDARG00000007720	-0.0659131	0.62556	0.856106	658.407	551.689	604.978	628.298	601.298	665.214	sub1b
ENSDARG00000007722	-0.00342726	0.984283	0.995288	204.535	233.562	244.813	212.966	232.109	242.451	nudt8
ENSDARG00000007723	0.127201	0.357526	0.676205	457.768	414.773	457.261	417.259	407.873	393.359	efnb1
ENSDARG00000007727	0.0385074	0.811802	0.93837	430.497	539.608	431.535	424.969	432.262	505.43	rgl2
ENSDARG00000007734	0.0480769	0.805554	0.936354	161.68	155.708	146.058	139.729	146.33	159.23	stn1
ENSDARG00000007737	-0.126641	0.350818	0.67007	899.952	785.25	751.036	804.646	913.3	931.522	zyg11
ENSDARG00000007739	1.06649	1.36e-08	5.75e-07	4117.96	4804.12	2921.16	1597.73	2077.21	1975.67	atp1a1a.2
ENSDARG00000007743	0.470622	0.0756493	0.275296	93.5015	124.835	99.5849	93.4738	72.3239	65.4673	il15l
ENSDARG00000007744	0.263293	0.0123573	0.0739591	2446.62	2391.99	2335.27	2119.06	1911.54	1945.71	tsr1
ENSDARG00000007745	-0.130768	0.339041	0.659303	5986.05	5048.42	6981.73	6604.84	6634.46	6493.47	uqcrfs1
ENSDARG00000007751	-0.0830043	0.861488	0.956331	11.6877	30.8731	28.2157	23.1275	30.2751	23.8567	lmnl3
ENSDARG00000007753	-0.612944	0.00501494	0.0360059	264.921	268.462	453.941	513.624	480.197	529.286	cpne2
ENSDARG00000007755	-0.0657837	0.650751	0.869638	479.195	518.131	572.613	563.734	587.001	500.991	wdr61
ENSDARG00000007760	0.0371717	0.818076	0.940619	442.184	340.946	370.124	376.786	344.8	396.133	spg21
ENSDARG00000007764	-0.00114036	0.99383	0.998438	477.247	608.066	555.186	528.079	590.365	528.732	klhdc10
ENSDARG00000007769	-0.672258	0.0374447	0.169943	99.3454	61.7462	64.7302	132.983	75.6879	145.36	sult5a1
ENSDARG00000007774	-0.269675	0.0504476	0.210802	481.143	424.169	428.215	535.788	559.249	508.204	vash2
ENSDARG00000007783	0.168111	0.698855	0.89145	33.1151	25.5039	24.0664	24.0912	29.4342	19.4183	blk
ENSDARG00000007786	0.092162	0.465461	0.762199	1542.78	1642.99	1336.93	1393.43	1359.02	1483	tmx2b
ENSDARG00000007788	-0.393004	0.0677624	0.256031	520.102	800.016	625.725	689.008	1105.04	765.08	atp2b1b
ENSDARG00000007791	0.0190215	0.854751	0.954151	4310.81	4691.37	4708.71	4254.5	4585.84	4694.78	ppp2r1ba
ENSDARG00000007795	-0.00273363	0.979234	0.993541	4832.86	4970.57	5073.02	4586	5277.13	5043.2	cst3
ENSDARG00000007804	0.1933	0.17533	0.465995	979.818	958.408	1202.49	847.046	919.187	985.338	gas6
ENSDARG00000007807	-0.351928	0.0044868	0.0329556	566.853	532.896	534.439	715.027	683.714	684.078	cyth3a
ENSDARG00000007808	-0.192388	0.279898	0.598951	259.077	226.85	285.477	261.149	325.458	296.822	zdhhc16a
ENSDARG00000007812	0.128354	0.244736	0.560485	1166.82	1240.29	1263.9	1086.03	1137	1139.02	sp3b
ENSDARG00000007813	0.132621	0.356527	0.675572	366.214	377.189	381.742	340.168	326.299	360.07	rnpepl1
ENSDARG00000007818	-0.127694	0.295658	0.616542	2368.71	2452.4	2772.61	2521.87	2837.45	2943.25	palm1b
ENSDARG00000007823	-1.49306	9.77e-32	1.96e-28	2138.85	1973.19	1824.06	5825.25	4903.73	5958.08	atf3
ENSDARG00000007824	-1.49177	1.82e-12	1.83e-10	161.68	206.716	180.913	622.516	539.066	391.139	camta1b
ENSDARG00000007825	-0.0809277	0.526392	0.800737	691.522	714.108	701.244	680.335	749.31	796.704	map2k1
ENSDARG00000007836	-0.0479239	0.661761	0.875078	10365	9522.34	11475.5	10692.6	10875.5	10860.4	ctsla
ENSDARG00000007856	-0.799936	0.040976	0.181783	19.4795	29.5308	29.8755	56.8552	47.0947	37.1721	rtn4rl1a
ENSDARG00000007863	0.0741519	0.569916	0.82419	1610.95	1417.48	1721.16	1384.76	1633.18	1495.76	tra2a
ENSDARG00000007867	-0.0423068	0.679624	0.883359	2575.19	2636.29	2569.29	2530.54	2669.26	2809.55	dazap2
ENSDARG00000007869	-0.103387	0.612838	0.848229	280.505	303.362	204.149	257.294	262.385	319.569	ehd3
ENSDARG00000007885	-0.394864	0.301955	0.623482	54.5426	40.2693	29.0456	50.1097	39.5259	68.2413	fancl
ENSDARG00000007886	0.338629	0.0127448	0.0758244	929.171	834.916	943.567	632.153	756.038	751.209	slc35b2
ENSDARG00000007891	0.0509313	0.816698	0.940092	364.266	418.8	400.829	264.039	486.084	392.804	meox1
ENSDARG00000007892	0.0554065	0.78754	0.930349	159.732	163.762	139.419	164.784	148.012	132.044	pdcd2
ENSDARG00000007901	0.0582971	0.691148	0.888008	732.429	716.793	899.584	784.409	791.359	689.071	crnkl1
ENSDARG00000007906	-0.31327	0.497688	0.784	771.388	1064.45	851.451	1618.93	539.066	1181.74	lrp2b
ENSDARG00000007912	0.692657	0.00083208	0.00834849	898.004	895.32	711.202	360.404	611.39	573.116	si:ch211-196i2.1
ENSDARG00000007916	0.0219351	0.886675	0.964485	401.277	433.566	359.336	370.041	424.693	378.379	xpnpep3
ENSDARG00000007918	0.0964689	0.420129	0.727762	880.473	787.935	810.787	777.664	752.674	783.943	ttc27
ENSDARG00000007923	0.140881	0.231007	0.543644	1246.69	1256.4	1148.55	1028.21	1125.23	1152.34	ptpn1
ENSDARG00000007941	0.311273	0.21002	0.51615	251.285	253.696	327.8	239.948	284.25	152.017	hmx4
ENSDARG00000007943	0.123631	0.469032	0.765206	477.247	669.812	541.078	452.914	549.157	548.705	gabpb2a
ENSDARG00000007944	-2.69359	2.59e-05	0.000422781	7.79179	5.36923	2.48962	34.6913	30.2751	27.1856	lhx1b
ENSDARG00000007950	0.293991	0.396327	0.707593	72.0741	41.6116	67.2198	49.146	60.5503	38.2817	itga11b
ENSDARG00000007955	-0.0257279	0.819365	0.94147	3293.98	3479.26	3629.04	3823.75	3258.78	3514.15	iars
ENSDARG00000007959	-0.0836157	0.496588	0.783107	2197.29	2013.46	2453.11	2210.61	2365.67	2488.87	hibadhb
ENSDARG00000007960	0.0146374	0.87491	0.960114	18425.6	17333.2	17018.2	17096.1	17768.1	17372.7	hnrnpaba
ENSDARG00000007971	-0.0186196	0.903369	0.969968	298.036	280.542	292.116	291.022	280.886	308.473	cks1b
ENSDARG00000007975	0.509249	0.00590689	0.0412004	588.28	935.589	897.094	530.97	584.478	590.87	fth1b
ENSDARG00000007976	0.0362638	0.784462	0.928726	539.582	595.985	612.447	604.207	550.839	555.917	si:ch211-220f16.2
ENSDARG00000007982	-1.04014	0.00138745	0.0128706	58.4385	44.2962	68.8796	156.111	120.26	81.0019	onecut1
ENSDARG00000007988	-0.471374	0.199758	0.50267	83.7618	56.377	114.523	160.929	129.51	67.1317	masp2
ENSDARG00000007989	-0.0753574	0.558091	0.817818	681.782	578.535	637.343	664.917	671.099	660.221	nedd8
ENSDARG00000007990	0.469551	0.00619284	0.0426943	496.727	354.369	463.9	299.694	322.094	325.672	wt1b
ENSDARG00000007996	-0.0264728	0.860233	0.955704	822.034	791.962	643.982	834.519	764.447	695.174	pou2f1b
ENSDARG00000008010	1.3768	0.0172327	0.0956488	37.011	33.5577	58.0912	5.78189	11.7737	31.0692	zgc:194189
ENSDARG00000008014	0.146365	0.40551	0.715251	432.445	310.073	340.248	295.84	335.549	340.097	nudt17
ENSDARG00000008020	0.283093	0.132076	0.391982	264.921	320.812	399.999	268.858	264.907	282.952	med31
ENSDARG00000008022	-0.349714	0.0576501	0.230318	163.628	148.996	164.315	189.839	215.29	202.505	kif18a
ENSDARG00000008026	0.207245	0.121392	0.371192	999.298	958.408	889.625	738.154	817.429	903.227	fam129bb
ENSDARG00000008029	-0.15861	0.826129	0.943662	1063.58	954.381	288.796	1389.58	391.054	792.82	mep1a.2
ENSDARG00000008030	0.0871236	0.421266	0.728519	6776.91	6978.66	6517.83	6447.77	5814.51	6818.58	myl9b
ENSDARG00000008032	0.00744945	0.94407	0.982052	1357.72	1370.5	1305.39	1347.18	1364.9	1299.36	sart3
ENSDARG00000008034	0.0216835	0.852401	0.953547	1217.47	1191.97	1195.85	1084.1	1243.8	1220.58	skib
ENSDARG00000008035	-0.447464	0.145096	0.415447	208.43	108.727	253.942	349.804	223.7	209.162	NA
ENSDARG00000008049	0.137793	0.280419	0.599145	870.733	767.8	824.065	688.044	772.016	773.956	si:dkey-42i9.4
ENSDARG00000008060	0.208621	0.343123	0.663198	582.437	557.058	517.842	312.222	548.316	569.233	scara3
ENSDARG00000008068	0.0635333	0.696447	0.89066	319.464	319.469	387.551	340.168	344.8	304.035	tma16
ENSDARG00000008097	0.0675733	0.648003	0.868315	1157.08	1021.5	1312.86	1058.09	1254.74	1024.17	srsf9
ENSDARG00000008100	0.0995091	0.42782	0.733801	689.574	770.485	702.074	642.753	698.01	677.42	slc7a10a
ENSDARG00000008105	-0.0270856	0.867916	0.957976	389.59	335.577	336.099	368.113	315.366	392.249	mettl2a
ENSDARG00000008107	0.0388405	0.825009	0.943662	424.653	456.385	326.97	370.041	372.552	426.092	src
ENSDARG00000008119	0.103884	0.497862	0.784079	496.727	487.258	601.659	460.624	539.066	481.573	si:ch211-195d17.2
ENSDARG00000008127	-0.718032	0.00178977	0.0158206	118.825	191.95	167.635	238.985	321.253	234.129	pcdh15b
ENSDARG00000008131	0.053975	0.870266	0.95829	268.817	268.462	557.676	424.005	436.467	201.395	sox1b
ENSDARG00000008133	1.43263	4.74e-20	1.8e-17	455.82	445.646	405.809	157.075	162.308	163.113	foxl1
ENSDARG00000008140	0.15098	0.568034	0.823281	103.241	157.05	92.9459	98.2921	103.44	114.845	kcnab1a
ENSDARG00000008141	0.225852	0.102785	0.335597	792.815	903.374	722.821	658.171	726.603	680.749	rbl1
ENSDARG00000008142	0.239907	0.0550619	0.223466	936.963	955.724	1097.92	821.992	846.022	869.938	stxbp3
ENSDARG00000008153	0.128701	0.315122	0.635994	950.599	1130.22	1024.06	877.883	978.055	985.338	serinc5
ENSDARG00000008155	-0.108609	0.409972	0.718871	514.258	543.635	528.63	540.606	559.249	609.733	sms
ENSDARG00000008164	0.140684	0.629793	0.858855	87.6577	64.4308	76.3484	84.801	67.2781	55.4808	btr33
ENSDARG00000008165	0.453066	0.0321841	0.152261	167.524	190.608	206.639	133.947	118.578	160.894	caspa
ENSDARG00000008170	0.461331	0.00761748	0.0505833	325.307	346.316	284.647	207.184	231.268	251.883	dbnla
ENSDARG00000008174	0.710998	0.141462	0.409576	19.4795	45.6385	35.6846	12.5274	24.3883	24.9663	hoxb1a
ENSDARG00000008184	0.126208	0.242785	0.558165	1784.32	1908.76	1829.87	1787.57	1614.67	1661.09	mia3
ENSDARG00000008186	-0.263624	0.250646	0.565835	157.784	116.781	174.274	212.966	164.831	164.223	syk
ENSDARG00000008188	0.0879485	0.393338	0.705036	3017.37	2954.42	3281.32	2824.45	2943.42	2942.7	sf1
ENSDARG00000008191	-0.34381	0.513079	0.793567	33.1151	16.1077	13.278	32.764	26.9112	17.199	tmeff1a
ENSDARG00000008192	-0.171442	0.284842	0.604184	492.831	456.385	537.759	541.57	646.711	491.005	pank1a
ENSDARG00000008200	0.546158	3.7e-05	0.000575441	1291.49	1657.75	1406.64	1018.58	983.942	983.674	ugp2b
ENSDARG00000008203	1.97609	8.32e-14	1.08e-11	149.992	169.131	164.315	31.8004	37.8439	51.5971	pax1a
ENSDARG00000008209	-1.97439	2.36e-18	6.46e-16	116.877	73.827	78.8381	387.386	355.733	296.822	myt1la
ENSDARG00000008212	-1.27959	0.151408	0.426534	5.84385	0	9.12862	8.67283	16.8195	12.2058	kcnk13a
ENSDARG00000008218	0.0697488	0.644513	0.866316	765.544	712.766	954.355	765.136	821.634	739.004	znf410
ENSDARG00000008224	0.0303101	0.7652	0.920609	2452.47	2643.01	2584.23	2430.32	2496.86	2594.83	vps35
ENSDARG00000008235	0.174767	0.235844	0.549148	401.277	373.162	409.128	353.659	323.776	370.611	cog5
ENSDARG00000008237	0.0102634	0.929412	0.978558	2892.7	2553.07	2969.29	2975.74	2663.37	2719.11	sars
ENSDARG00000008238	0.0446931	0.81249	0.93837	372.058	267.119	268.049	308.367	261.544	302.37	manba
ENSDARG00000008239	0.0344298	0.867093	0.957651	151.94	139.6	170.124	166.711	152.217	135.373	mocs3
ENSDARG00000008243	0.0830044	0.442083	0.743928	6765.23	6294.08	7349.37	6607.73	6140.81	6523.98	cct8
ENSDARG00000008247	-0.519109	0.00675377	0.0458577	208.43	209.4	160.166	275.603	299.388	247.444	vezf1a
ENSDARG00000008249	-0.646196	0.142295	0.410908	15.5836	33.5577	18.2572	38.5459	31.9571	35.5077	ptchd4
ENSDARG00000008255	-0.0595921	0.649894	0.868949	1834.97	2002.72	1545.23	1822.26	1850.99	1928.51	cnot6a
ENSDARG00000008263	-0.23449	0.622655	0.854679	525.946	461.754	1143.57	1035.92	582.796	892.13	mfsd4ab
ENSDARG00000008275	0.574164	0.0161913	0.0910026	1967.43	2613.47	1279.67	1038.81	1308.56	1583.98	klhl24b
ENSDARG00000008278	-0.540725	0.0156125	0.0886226	163.628	202.689	237.344	311.258	348.164	228.581	rcor2
ENSDARG00000008279	-0.0560451	0.861822	0.956331	130.513	217.454	95.4355	204.293	132.033	124.277	map2k7
ENSDARG00000008287	0.441301	0.00110388	0.0105689	744.116	675.181	626.555	483.751	491.971	524.293	fam114a1
ENSDARG00000008292	0.132456	0.214583	0.522408	9866.36	10386.8	11614.9	9532.4	9910.9	9639.23	eif2s3
ENSDARG00000008305	0.00999306	0.944637	0.982232	4343.93	4075.25	5672.19	4594.67	4668.26	4740.83	hand2
ENSDARG00000008306	-0.328053	0.143916	0.413309	1899.25	1236.27	1161.82	1503.29	2347.16	1534.6	rdh5
ENSDARG00000008310	-0.0115907	0.92624	0.977523	2608.3	2640.32	2689.62	2377.32	3026.67	2599.27	ip6k2a
ENSDARG00000008322	0.133433	0.359266	0.67739	640.875	624.173	508.713	522.297	550.839	536.499	ambra1a
ENSDARG00000008329	-1.05284	0.00349191	0.0268767	17.5315	53.6923	48.1327	87.6919	89.9844	78.2279	asic1a
ENSDARG00000008333	-0.368548	0.0460429	0.198617	541.53	526.185	811.617	808.5	777.062	852.184	znfl2a
ENSDARG00000008336	0.0832746	0.634366	0.861008	335.047	315.443	287.137	279.458	341.436	261.869	NA
ENSDARG00000008363	0.0666576	0.51531	0.794864	2534.28	2288.64	2420.74	2266.5	2320.25	2325.75	mcl1b
ENSDARG00000008370	0.10955	0.245167	0.560947	4698.45	4943.72	4715.35	4365.32	4543.79	4399.07	csnk1da
ENSDARG00000008372	0.264901	0.080008	0.28531	2051.19	2523.54	1746.89	1696.02	1750.91	1809.78	spred2b
ENSDARG00000008377	0.10858	0.402997	0.713345	2842.06	3233.62	2478	2687.61	2541.43	2699.14	epn2
ENSDARG00000008380	0.0253875	0.862516	0.95655	670.094	700.685	643.153	748.754	573.546	656.337	brd7
ENSDARG00000008383	0.110691	0.31923	0.640642	3531.63	3358.46	3874.68	3270.62	3188.14	3514.15	arpc1a
ENSDARG00000008384	-0.0158968	0.911168	0.972016	488.935	455.043	463.07	445.205	523.087	452.723	hdac6
ENSDARG00000008388	0.752287	1.5e-05	0.000263215	2226.51	2954.42	2084.64	1214.2	1430.5	1664.98	mmp14b
ENSDARG00000008395	-0.0903067	0.556947	0.817032	368.162	365.108	448.132	402.805	437.308	423.873	snupn
ENSDARG00000008396	0.204272	0.337108	0.657514	192.847	206.716	233.195	142.62	195.106	211.936	ftr24
ENSDARG00000008398	-0.275589	0.0394427	0.176618	771.388	851.024	963.484	1077.36	1079.81	985.893	cacna1c
ENSDARG00000008403	0.766407	0.0277397	0.136652	243.494	428.196	176.763	93.4738	201.834	201.395	phospho1
ENSDARG00000008407	-0.886158	2.19e-09	1.12e-07	551.269	554.373	702.074	1212.27	1056.27	1089.09	tspan7b
ENSDARG00000008413	-0.250931	0.0648661	0.248676	1684.98	1965.14	1590.87	2197.12	2189.9	1850.28	atp11a
ENSDARG00000008414	0.469029	0.00267297	0.0218737	833.722	677.866	731.949	587.825	571.864	461.045	exoc3l2a
ENSDARG00000008433	-0.00315113	0.984184	0.995288	1024.62	1242.98	1515.35	1262.38	1204.28	1335.42	unc45b
ENSDARG00000008434	0.0475229	0.716901	0.898615	1273.96	1420.16	1119.5	1213.23	1195.87	1274.95	bcl2l1
ENSDARG00000008439	-0.100466	0.654638	0.87164	171.419	111.412	147.718	137.802	157.263	163.113	atxn10
ENSDARG00000008447	0.1876	0.0698144	0.260611	2520.65	2396.02	2644.81	2148.93	2238.68	2253.63	fkbp4
ENSDARG00000008450	1.24983	4.6e-05	0.000692577	95.4495	96.6462	72.1991	28.9094	41.2078	39.3913	pcolce2a
ENSDARG00000008454	-0.318017	0.280451	0.599145	68.1782	53.6923	91.2862	87.6919	77.3698	103.194	cpeb1b
ENSDARG00000008457	-0.134265	0.493582	0.78177	539.582	543.635	407.468	678.408	488.607	466.038	faah2a
ENSDARG00000008461	0.266679	0.167038	0.452473	245.442	245.642	277.178	204.293	181.651	252.437	anapc5
ENSDARG00000008472	-0.00650029	0.975999	0.992506	120.773	151.681	157.676	148.402	126.987	159.785	apex2
ENSDARG00000008480	0.065111	0.695106	0.889873	278.557	311.416	360.165	322.822	291.819	300.706	trmt61a
ENSDARG00000008485	-0.329616	0.163491	0.446365	101.293	179.869	153.527	183.093	202.675	166.997	lrp3
ENSDARG00000008487	0.353866	0.0158046	0.089413	946.703	1245.66	976.762	798.864	873.774	808.355	dmd
ENSDARG00000008490	0.266539	0.0205848	0.109453	1480.44	1302.04	1364.31	1180.47	1097.47	1165.1	ltv1
ENSDARG00000008491	0.0168731	0.933773	0.979483	1028.52	928.877	729.46	1134.21	698.851	818.341	si:ch211-107o10.3
ENSDARG00000008494	0.124986	0.412024	0.720132	1447.33	1155.73	1544.4	1415.6	1147.93	1242.77	myl6
ENSDARG00000008502	0.249444	0.0500022	0.209457	3646.56	3213.49	3544.39	2591.25	3260.46	2898.31	pno1
ENSDARG00000008503	-0.065826	0.67177	0.880533	428.549	344.973	415.767	438.46	384.326	421.099	glcci1a
ENSDARG00000008540	0.562385	0.00508981	0.0364128	290.244	283.227	356.846	217.784	245.565	171.436	sox21b
ENSDARG00000008542	-0.119429	0.384109	0.698212	463.612	527.527	510.373	548.316	509.632	575.89	yod1
ENSDARG00000008548	0.169906	0.210639	0.516577	611.656	761.089	678.837	618.662	610.549	598.637	arhgap12a
ENSDARG00000008551	0.119822	0.365568	0.682491	788.919	672.497	729.46	632.153	663.53	715.147	pole3
ENSDARG00000008553	0.548944	0.00159402	0.0143867	411.017	578.535	438.174	307.404	327.981	340.652	zgc:136872
ENSDARG00000008560	-0.121583	0.433295	0.737134	428.549	359.739	365.975	406.659	457.491	387.256	brap
ENSDARG00000008568	0.386895	0.000587692	0.00621665	1145.39	1162.44	1150.21	849.937	866.205	926.529	slc25a24
ENSDARG00000008573	0.199926	0.0920506	0.312413	769.44	775.854	785.061	662.99	706.42	660.776	fam20b
ENSDARG00000008575	-0.206182	0.190036	0.487674	878.525	1053.71	827.385	936.666	1225.3	1019.74	lyst
ENSDARG00000008592	0.184611	0.163894	0.447003	465.56	453.7	462.24	401.841	403.669	409.448	mtmr8
ENSDARG00000008593	-0.00622283	0.961885	0.98852	709.053	810.754	682.157	712.136	752.674	744.552	nbas
ENSDARG00000008623	-0.00471094	0.97069	0.991503	522.05	558.4	532.779	535.788	523.928	558.691	cops3
ENSDARG00000008637	-0.0863632	0.847465	0.952153	1749.26	1657.75	817.426	2153.75	1091.59	1237.78	mttp
ENSDARG00000008639	-0.316798	0.0198223	0.106297	424.653	386.585	434.854	520.37	528.133	505.43	kifap3a
ENSDARG00000008660	-0.301635	0.0603879	0.237506	525.946	618.804	602.489	621.553	845.181	691.29	coro1b
ENSDARG00000008662	-0.282361	0.354037	0.673123	58.4385	65.7731	41.4937	66.4917	67.2781	64.9125	fign
ENSDARG00000008674	0.962987	0.0969137	0.32277	21.4274	37.5846	18.2572	10.6001	7.56879	20.5279	chrnb2a
ENSDARG00000008678	0.0116254	0.919079	0.975342	1420.05	1363.79	1343.57	1468.6	1284.17	1339.86	snx3
ENSDARG00000008697	0.431567	0.00336695	0.0261989	3087.5	3790.68	2848.13	2285.77	2225.22	2696.36	epas1a
ENSDARG00000008703	0.306086	0.0246295	0.125183	892.16	904.716	803.318	736.227	621.481	741.223	apeh
ENSDARG00000008706	0.0745422	0.533627	0.804975	3391.38	2934.29	3341.07	2987.31	3333.63	2859.48	paip2b
ENSDARG00000008720	-1.75644	1.16e-12	1.21e-10	120.773	89.9347	100.415	372.932	424.693	248.554	lmo3
ENSDARG00000008723	0.0611237	0.662889	0.875696	868.785	907.401	778.422	726.59	815.747	899.343	prkcba
ENSDARG00000008727	-0.306657	0.137918	0.40308	282.453	311.416	219.917	406.659	305.274	291.829	ranbp3a
ENSDARG00000008732	0.405904	0.0145448	0.0837274	1359.67	1340.97	1151.04	758.391	1073.93	1068.56	zgc:66479
ENSDARG00000008735	-0.02615	0.802169	0.935512	1488.23	1502.04	1461.41	1456.07	1526.37	1547.91	atp6ap2
ENSDARG00000008740	0.357104	0.0085395	0.0553045	1215.52	1041.63	975.102	898.12	796.404	822.78	esf1
ENSDARG00000008748	0.0542485	0.63835	0.8629	2731.02	2405.42	2809.12	2425.5	2691.12	2536.58	ube2na
ENSDARG00000008757	0.089561	0.524898	0.800067	866.837	718.135	860.58	719.845	736.695	838.869	entpd6
ENSDARG00000008765	0.17726	0.155508	0.433109	613.604	622.831	586.721	525.188	541.589	543.157	tmed5
ENSDARG00000008767	0.0871769	0.568745	0.823719	672.042	773.17	615.767	596.498	729.126	612.508	tle2b
ENSDARG00000008772	0.886653	0.00035604	0.00403121	327.255	500.681	402.489	155.147	216.972	291.829	cacng1a
ENSDARG00000008784	-0.0975396	0.462298	0.760035	543.478	595.985	521.161	585.898	618.958	570.897	prpf4ba
ENSDARG00000008785	-0.0858813	0.424822	0.731737	5641.26	5080.64	5929.45	6086.4	5708.55	5881.51	dldh
ENSDARG00000008788	-1.25092	4.63e-09	2.22e-07	492.831	632.227	478.008	883.665	1549.08	1379.81	camk1gb
ENSDARG00000008790	-0.0563653	0.857427	0.95458	52.5946	42.9539	55.6016	56.8552	55.5044	46.049	actr3b
ENSDARG00000008803	-0.677583	8.76e-09	3.95e-07	1653.81	1535.6	1445.64	2487.17	2628.89	2288.03	marcksb
ENSDARG00000008805	-0.132749	0.410612	0.719231	414.913	444.304	385.062	402.805	435.626	520.409	orc3
ENSDARG00000008807	-0.187284	0.692601	0.888724	11.6877	42.9539	30.7053	26.0185	35.321	37.7269	bokb
ENSDARG00000008808	0.541584	0.000117787	0.00155506	1776.53	1899.37	1940.25	1072.54	1361.54	1423.08	eml2
ENSDARG00000008811	0.177842	0.360512	0.678576	227.91	195.977	231.535	163.82	195.106	218.594	cmtm3
ENSDARG00000008816	0.164024	0.158071	0.436996	3295.93	3374.56	3780.91	2874.56	3147.77	3309.98	glud1a
ENSDARG00000008818	-0.281524	0.0439967	0.191858	535.686	555.716	554.356	585.898	713.148	700.722	hsf1
ENSDARG00000008829	-0.475902	0.032305	0.152468	136.356	111.412	115.353	147.438	198.47	155.901	chga
ENSDARG00000008832	-0.277548	0.096287	0.321585	422.705	476.52	361.825	535.788	444.876	542.602	neu1
ENSDARG00000008840	-0.387739	0.00938166	0.0593785	822.034	884.581	991.7	1094.7	1073.93	1366.49	hmbsa
ENSDARG00000008849	-0.132712	0.629607	0.858818	165.576	148.996	217.427	229.348	124.464	231.91	ptprq
ENSDARG00000008852	0.281454	0.128493	0.384885	266.869	297.992	307.053	202.366	281.727	235.238	elp4
ENSDARG00000008858	0.342014	0.156233	0.434183	235.702	374.504	203.319	233.203	197.629	210.272	cyp7b1
ENSDARG00000008859	-0.238608	0.113669	0.357659	1088.9	955.724	1205.81	1194.92	1476.75	1168.42	mylipa
ENSDARG00000008861	-1.28339	1.92e-05	0.000327553	79.8659	104.7	69.7094	162.856	293.501	160.894	tfap2e
ENSDARG00000008866	-0.702124	0.332666	0.653626	9.73974	5.36923	8.29874	11.5638	19.3425	7.2125	cabp4
ENSDARG00000008867	0.0562111	0.607539	0.844836	3648.51	3298.05	3615.76	3260.98	3260.46	3633.43	rap1b
ENSDARG00000008880	-0.15281	0.250764	0.565958	2594.67	2342.33	3096.26	2899.62	2943.42	3095.27	usp28
ENSDARG00000008884	0.0637621	0.586896	0.833644	1377.2	1367.81	1268.88	1253.71	1205.12	1374.81	hprt1
ENSDARG00000008886	0.136625	0.407769	0.717466	418.809	355.712	393.36	302.585	391.054	365.618	msx1b
ENSDARG00000008890	0.114176	0.537305	0.806476	177.263	205.373	206.639	189.839	165.672	191.409	ctns
ENSDARG00000008904	0.225223	0.0320279	0.151652	1944.05	1946.35	1813.28	1582.31	1677.75	1615.04	smarca2
ENSDARG00000008906	0.071612	0.771692	0.922975	116.877	167.789	128.631	119.492	162.308	113.181	si:ch211-241e1.5
ENSDARG00000008912	-0.323492	0.306862	0.628038	38.959	60.4039	81.3277	82.8737	78.2108	71.5702	slc8a2a
ENSDARG00000008920	-0.0773181	0.69853	0.89145	239.598	189.266	270.539	249.585	274.158	218.039	mrpl53
ENSDARG00000008931	-0.0971211	0.621883	0.85426	151.94	154.365	147.718	179.238	145.489	160.894	renbp
ENSDARG00000008936	0.0329437	0.805034	0.93632	909.692	740.954	822.405	831.628	753.515	827.218	sec11a
ENSDARG00000008946	0.486935	0.0355982	0.163938	181.159	124.835	146.058	92.5102	111.85	114.845	ccdc127b
ENSDARG00000008947	0.138283	0.228753	0.540824	2170.01	2042.99	1865.56	1822.26	1761	1930.18	rtf1
ENSDARG00000008953	0.0826481	0.583833	0.83262	405.173	370.477	439.004	379.677	359.097	409.448	pofut1
ENSDARG00000008966	0.0326132	0.777931	0.925904	972.026	1048.34	981.741	1014.72	931.802	989.222	tbl1xr1b
ENSDARG00000008969	-0.0799982	0.894022	0.967189	2372.6	902.031	3083.81	2891.91	2579.27	1251.09	fgb
ENSDARG00000008976	0.119701	0.382317	0.696717	2306.37	2358.44	2351.03	2538.25	1997.32	1926.29	mdn1
ENSDARG00000008979	0.0793679	0.553355	0.81522	656.459	730.216	762.654	710.208	706.42	625.823	golga1
ENSDARG00000008982	0.405469	0.00177235	0.0157064	5541.91	6318.25	5443.15	4247.76	3902.97	4909.49	casq2
ENSDARG00000008983	-0.152801	0.493857	0.78177	101.293	116.781	130.29	132.983	116.055	141.476	sh3glb2a
ENSDARG00000008986	-0.0105312	0.94192	0.981372	368.162	359.739	347.717	363.295	340.595	376.714	e2f7
ENSDARG00000009001	0.110783	0.392817	0.704911	2460.26	2150.38	2375.93	2441.88	2057.03	1972.9	pdia6
ENSDARG00000009014	1.42515	7.07e-12	6.11e-10	8754.08	10768	6482.98	2527.65	3136.84	4014.59	col11a1b
ENSDARG00000009018	1.412	0.000487004	0.00530977	10591	13487.5	6748.54	2909.25	3226.83	5446.55	rhbg
ENSDARG00000009020	-0.174687	0.615474	0.850071	56.4905	72.4847	36.5145	49.146	65.5961	68.7961	cnr1
ENSDARG00000009021	0.806248	1.2e-05	0.000216826	403.225	558.4	513.692	237.057	295.183	312.357	chrna1
ENSDARG00000009023	0.115129	0.323021	0.644401	1451.22	1561.1	1354.35	1327.91	1294.26	1404.77	ankrd28b
ENSDARG00000009026	-0.497038	0.00382898	0.0289946	301.932	359.739	312.863	524.224	464.219	391.139	ank2a
ENSDARG00000009031	-0.065475	0.579003	0.829649	1211.62	1280.56	1096.26	1258.52	1216.89	1273.84	tnikb
ENSDARG00000009040	-0.185177	0.330432	0.652138	1118.12	1061.77	1039	1342.36	862.001	1451.93	si:ch73-141c7.1
ENSDARG00000009046	0.353189	0.225918	0.537073	138.304	114.096	102.904	58.7825	111.009	104.859	nphp1
ENSDARG00000009074	-0.0132809	0.953499	0.985509	149.992	167.789	117.012	157.075	153.899	125.941	cbr4
ENSDARG00000009079	-1.12477	0.00670474	0.0455945	27.2713	17.45	19.0871	38.5459	57.1864	40.5009	BX296551.1
ENSDARG00000009094	0.741744	0.124207	0.3764	37.011	17.45	38.1742	19.273	14.2966	21.6375	gata2b
ENSDARG00000009106	-0.236091	0.0518795	0.214828	2974.52	2957.11	3372.61	3436.37	4038.37	3491.96	serinc1
ENSDARG00000009113	0.0268079	0.904035	0.970012	216.222	151.681	175.933	144.547	206.039	179.203	pigc
ENSDARG00000009121	0.303998	0.574926	0.827534	23.3754	10.7385	40.6638	23.1275	20.1834	18.8635	NA
ENSDARG00000009123	-1.0569	2.11e-10	1.38e-08	615.552	460.412	581.742	1283.58	972.168	1189.51	sele
ENSDARG00000009131	-0.444012	0.0199017	0.106618	163.628	161.077	193.361	212.966	232.109	262.424	slc10a4
ENSDARG00000009133	0.616176	9.4e-06	0.000175726	911.64	1017.47	962.654	635.044	553.362	697.393	myo1eb
ENSDARG00000009134	0.888871	5.18e-07	1.43e-05	588.28	671.154	666.389	418.223	278.363	346.2	hlx1
ENSDARG00000009136	0.34429	0.00134115	0.0124938	3601.76	3300.74	3305.39	2569.08	2611.23	2852.82	tp53bp2a
ENSDARG00000009142	0.12657	0.256513	0.574019	1213.57	1177.2	1262.24	1075.43	1107.57	1163.43	ppp1r13bb
ENSDARG00000009153	-0.490626	0.0490798	0.207011	381.798	285.912	263.9	576.261	294.342	432.75	pla2g1b
ENSDARG00000009160	-0.212832	0.349371	0.668756	814.243	708.739	635.684	1144.81	582.796	771.737	kmo
ENSDARG00000009161	0.90814	0.212874	0.520266	9.73974	30.8731	10.7884	10.6001	13.4556	3.88365	ftr55
ENSDARG00000009169	0.149706	0.288258	0.607508	1098.64	1013.44	1043.98	818.137	945.257	1075.77	mob1ba
ENSDARG00000009170	0.0950379	0.393984	0.705727	1408.37	1538.29	1356.01	1348.14	1337.99	1340.41	ctr9
ENSDARG00000009178	0.250221	0.273852	0.592521	142.2	163.762	205.809	122.383	168.195	143.695	zfand1
ENSDARG00000009194	0.976701	4.53e-09	2.19e-07	2604.41	3167.85	2394.19	1166.01	1331.27	1647.78	col16a1
ENSDARG00000009196	0.769984	0.00130119	0.0121938	366.214	519.473	461.41	174.42	327.14	288.5	anxa3a
ENSDARG00000009208	0.34162	0.0457465	0.197648	395.434	460.412	409.128	286.203	322.935	386.701	prkcda
ENSDARG00000009209	-0.0846119	0.484316	0.775654	697.366	708.739	661.41	734.3	703.897	750.655	slc9a6a
ENSDARG00000009212	0.195308	0.0961012	0.321306	40688.8	35373.9	42369.2	33799	37191.3	32449.6	ppiaa
ENSDARG00000009214	0.1666	0.199391	0.502141	886.317	975.858	835.683	743.936	849.386	807.245	mfsd13a
ENSDARG00000009215	-0.173372	0.698828	0.89145	23.3754	63.0885	40.6638	27.9458	67.2781	49.3779	CLDN4 (1 of many)
ENSDARG00000009217	-0.169859	0.325286	0.647125	389.59	528.87	368.464	490.497	476.833	479.354	tom1l2
ENSDARG00000009218	-0.236919	0.310256	0.630771	95.4495	124.835	116.182	138.765	111.009	148.688	mars2
ENSDARG00000009242	0.91961	0.00101292	0.00985742	136.356	91.277	118.672	76.1282	54.6634	52.7067	fev
ENSDARG00000009250	-0.0326484	0.79508	0.933445	4704.3	3785.31	4567.63	4638.04	4578.27	4139.97	etfb
ENSDARG00000009252	0.131163	0.514655	0.794532	177.263	222.823	216.597	165.747	179.128	219.149	napepld
ENSDARG00000009253	0.0704	0.591921	0.836071	738.273	673.839	761.825	724.663	634.937	711.818	rtraf
ENSDARG00000009262	0.197547	0.309254	0.630062	206.483	267.119	236.514	203.33	237.996	181.422	si:dkey-97m3.1
ENSDARG00000009266	0.164665	0.403367	0.713535	208.43	236.246	215.767	161.893	198.47	226.916	uevld
ENSDARG00000009267	0.0309429	0.915009	0.973595	112.981	77.8539	88.7966	102.147	63.9142	104.859	zgc:136439
ENSDARG00000009273	-0.217998	0.16555	0.449907	418.809	401.35	396.68	464.478	538.225	412.777	ppm1da
ENSDARG00000009280	0.275834	0.0689696	0.25873	455.82	406.719	440.663	333.422	342.277	397.242	smyd1a
ENSDARG00000009281	-1.28275	9.93e-07	2.54e-05	111.033	107.385	160.166	377.75	338.072	217.485	dnm1b
ENSDARG00000009285	0.140757	0.293824	0.613837	32244.4	27591.2	36792.5	29587.8	31005.1	27059.6	rpl15
ENSDARG00000009299	-0.498517	0.000353012	0.00400559	1180.46	1487.28	1129.46	1729.75	1771.1	1860.82	dusp8a
ENSDARG00000009311	-1.64509	1.83e-07	5.69e-06	50.6467	77.8539	77.1783	221.639	295.183	136.483	pvalb6
ENSDARG00000009313	0.107331	0.554058	0.815686	251.285	320.812	240.664	266.93	236.314	250.773	zgc:63831
ENSDARG00000009315	-0.257454	0.01653	0.0924947	1197.99	1277.88	1307.88	1490.76	1529.74	1509.08	clgn
ENSDARG00000009336	-0.283074	0.0337458	0.157383	664.25	809.412	737.758	848.01	890.594	955.379	aif1l
ENSDARG00000009341	0.336499	0.053086	0.217816	638.927	898.004	837.343	610.953	549.998	722.359	nrap
ENSDARG00000009342	0.0207891	0.849751	0.952632	3116.72	3185.3	2955.18	3064.4	2808.86	3246.18	txndc5
ENSDARG00000009346	-0.0488536	0.66582	0.877647	1318.76	1324.86	1432.36	1492.69	1370.79	1359.83	caprin1a
ENSDARG00000009350	0.0332695	0.772544	0.923335	1030.46	955.724	1058.09	965.575	993.193	1016.41	atg3
ENSDARG00000009351	-0.392654	0.404452	0.714424	11.6877	37.5846	25.7261	29.8731	28.5932	41.6106	fgf6a
ENSDARG00000009361	-0.339242	0.408309	0.718072	25.3233	33.5577	32.3651	25.0548	48.7766	42.1654	NA
ENSDARG00000009372	0.0103451	0.987026	0.996092	17.5315	13.4231	9.95849	6.74553	19.3425	13.3154	diras1b
ENSDARG00000009386	-0.282844	0.628514	0.85828	21.4274	22.8192	33.195	9.63648	55.5044	29.9596	si:ch211-222n4.6
ENSDARG00000009387	-0.219172	0.269506	0.586983	253.233	323.496	315.352	360.404	408.714	276.294	robo4
ENSDARG00000009390	-0.0812365	0.579009	0.829649	348.683	312.758	341.078	361.368	342.277	356.186	npl
ENSDARG00000009401	0.421722	0.0238609	0.122322	3556.95	3727.59	2321.16	2070.88	2448.92	2643.1	vcanb
ENSDARG00000009402	1.11282	8.82e-05	0.00121586	120.773	123.492	95.4355	42.4005	47.0947	64.9125	si:ch211-210b2.2
ENSDARG00000009418	0.142995	0.210532	0.516508	1081.11	1200.02	1175.93	1038.81	1015.06	1080.21	mef2cb
ENSDARG00000009430	0.10549	0.561384	0.819857	716.845	640.281	565.144	729.481	490.289	563.684	tmem30c
ENSDARG00000009436	0.046711	0.749865	0.913159	537.634	487.258	557.676	532.897	547.475	455.497	ubxn7
ENSDARG00000009438	0.617765	0.0115885	0.0702554	222.066	200.004	135.27	102.147	128.669	127.606	myog
ENSDARG00000009443	-0.810158	0.0816553	0.289123	1205.78	826.862	813.277	2712.67	1084.02	1191.73	zgc:92137
ENSDARG00000009447	-0.161334	0.252541	0.568324	23766.9	17809.7	23880.5	23989	26098	23115.5	atp5mc3b
ENSDARG00000009459	0.212056	0.265723	0.583303	173.367	189.266	182.572	146.474	174.923	150.353	slc35e4
ENSDARG00000009466	-0.975247	0.0079981	0.0525559	37.011	25.5039	25.7261	70.3463	52.1405	48.2683	rgs9bp
ENSDARG00000009470	-0.5133	0.0481791	0.204506	87.6577	93.9616	67.2198	128.165	126.987	97.6461	hnf1a
ENSDARG00000009472	-0.180042	0.316623	0.637863	181.159	202.689	170.124	216.821	204.357	205.279	med19b
ENSDARG00000009473	0.354342	0.00206931	0.0177337	1176.56	1136.94	1133.61	840.301	919.187	933.186	ppardb
ENSDARG00000009477	-1.04108	0.00470527	0.0342857	35.0631	71.1424	73.8588	111.783	183.333	83.2211	prkar2ab
ENSDARG00000009480	-0.130408	0.281373	0.600413	1908.99	1800.04	1771.78	1777.93	2141.97	2072.76	pdcl
ENSDARG00000009484	0.186075	0.110888	0.351725	3927.06	4350.42	4094.6	3472.02	3387.45	4014.03	arf1
ENSDARG00000009488	0.236618	0.110673	0.351244	1063.58	1214.79	1260.58	1046.52	846.863	1113.5	gipc2
ENSDARG00000009493	-0.835184	1.77e-05	0.000305455	276.609	353.027	271.369	631.189	548.316	430.531	MAP3K13
ENSDARG00000009494	0.101087	0.506615	0.789751	798.659	781.224	723.65	618.662	688.759	833.321	xrcc1
ENSDARG00000009499	-0.302578	0.0159383	0.0898407	3194.64	3232.28	2864.73	4168.74	3920.63	3368.24	syne1a
ENSDARG00000009505	-0.438323	0.000154715	0.00198008	4534.82	3792.02	4307.88	5947.63	5351.97	5816.05	prelid3b
ENSDARG00000009524	0.0055078	0.970052	0.991259	535.686	476.52	447.302	472.187	451.604	522.074	rnf150b
ENSDARG00000009525	0.115111	0.345759	0.665722	1468.75	1378.55	1601.66	1336.58	1475.91	1300.47	tial1
ENSDARG00000009534	0.375279	0.000946972	0.00932693	3105.03	3355.77	3153.52	2243.37	2530.5	2635.89	wls
ENSDARG00000009544	-0.00922415	0.946185	0.982728	5910.08	6371.94	6251.44	5263.44	6186.22	7200.29	cldnb
ENSDARG00000009549	-0.018953	0.863945	0.956957	3977.71	4064.51	4204.14	4369.18	4303.27	3743.29	ubr4
ENSDARG00000009550	1.20839	2.58e-10	1.64e-08	442.184	469.808	393.36	156.111	176.605	228.026	foxi3b
ENSDARG00000009553	-1.52218	4.65e-17	1.01e-14	171.419	234.904	267.22	678.408	677.827	605.295	gng3
ENSDARG00000009557	-0.034977	0.843909	0.950632	222.066	193.292	189.211	200.439	198.47	215.82	wrap73
ENSDARG00000009567	-0.114968	0.384823	0.698705	574.645	595.985	532.779	643.717	623.163	576.445	spegb
ENSDARG00000009568	-0.705919	0.0537284	0.21947	31.1672	34.9	29.0456	66.4917	44.5717	44.3846	ca10b
ENSDARG00000009585	0.0160994	0.885169	0.963836	2581.03	2688.64	3031.53	2760.85	2783.63	2675.28	papola
ENSDARG00000009594	-0.0814265	0.427562	0.733645	5199.07	5613.53	5355.18	5382.94	6040.73	5684.56	nr1d2b
ENSDARG00000009607	0.234325	0.0737334	0.270741	748.012	782.566	715.352	628.298	588.683	688.516	ccnc
ENSDARG00000009610	-0.00794799	0.94615	0.982728	767.492	727.531	748.547	729.481	769.493	755.093	rgs12a
ENSDARG00000009612	0.609474	0.184899	0.479579	44.8028	59.0616	23.2365	27.9458	35.321	19.4183	chia.3
ENSDARG00000009624	-0.639173	0.102487	0.335072	17.5315	41.6116	33.195	41.4369	49.6176	55.4808	UTS2R
ENSDARG00000009626	-0.455017	0.0338616	0.157722	138.304	166.446	141.079	162.856	226.223	220.813	nrbp2b
ENSDARG00000009629	-0.343532	0.00745125	0.0496893	559.061	628.2	564.315	730.445	777.062	716.257	unc119.1
ENSDARG00000009637	-0.82372	5.81e-05	0.00084988	7267.8	7039.07	7442.31	10003.6	18012.9	10480.3	rcvrn3
ENSDARG00000009640	-0.0608251	0.668522	0.878986	2711.54	2393.34	3317.01	2915.03	3044.33	2833.96	psmb1
ENSDARG00000009653	0.0414725	0.826143	0.943662	313.62	210.742	284.647	262.112	267.43	254.657	lhfpl2a
ENSDARG00000009657	0.234339	0.112375	0.354958	424.653	484.573	487.136	422.078	361.62	407.229	fgfr1op2
ENSDARG00000009677	-0.163661	0.182663	0.476248	751.908	833.574	785.891	885.592	936.847	837.759	dlg1
ENSDARG00000009681	0.289115	0.0795416	0.284315	358.423	289.939	346.887	290.058	253.975	270.191	med27
ENSDARG00000009685	-0.0809466	0.683459	0.884478	245.442	242.958	213.278	302.585	215.29	223.587	ppa2
ENSDARG00000009689	0.010448	0.915628	0.973722	2097.94	2139.64	2200	2113.28	2120.94	2159.87	daam1b
ENSDARG00000009693	0.0613827	0.624025	0.855332	864.889	848.339	775.103	739.118	825.839	813.348	llgl1
ENSDARG00000009702	-0.052002	0.835484	0.947234	105.189	100.673	87.9667	86.7283	94.1893	119.838	ascl1b
ENSDARG00000009724	0.189699	0.0691945	0.25923	4398.47	4861.84	4538.58	4272.81	3926.52	3903.63	rpn2
ENSDARG00000009727	-0.0305084	0.889534	0.96531	479.195	291.281	495.435	450.987	481.038	362.844	twf2b
ENSDARG00000009733	-0.352612	0.0416048	0.18372	385.694	363.766	326.97	525.188	465.06	382.262	kif21b
ENSDARG00000009735	0.102338	0.404587	0.714498	2049.24	2030.91	2044.81	2128.7	1873.69	1707.14	gigyf2
ENSDARG00000009738	-0.706501	0.00915381	0.0582378	68.1782	46.9808	72.1991	104.074	96.7123	105.968	cacnb4a
ENSDARG00000009740	-0.0668898	0.577664	0.828909	950.599	920.824	1020.75	968.466	988.988	1073.55	ppp1r7
ENSDARG00000009743	-0.220957	0.632555	0.859969	17.5315	30.8731	44.8132	53.9643	29.4342	29.4048	efhc1
ENSDARG00000009745	0.138619	0.267941	0.585312	730.481	793.304	716.182	662.026	656.802	713.482	fbxw2
ENSDARG00000009748	0.260878	0.186899	0.482719	190.899	165.104	207.469	140.693	168.195	162.004	dffb
ENSDARG00000009753	0.101861	0.387493	0.70101	1012.93	943.643	1024.89	889.447	978.896	910.439	sf3b6
ENSDARG00000009754	0.0935265	0.476972	0.770951	1488.23	1442.98	1826.55	1512.93	1459.09	1495.76	zc3h11a
ENSDARG00000009764	0.0358671	0.84425	0.950758	284.4	259.066	292.946	222.603	300.228	291.829	srek1
ENSDARG00000009771	-0.140578	0.275582	0.594393	718.793	789.277	814.937	841.264	924.233	802.806	ppme1
ENSDARG00000009779	-0.523374	2.26e-06	5.1e-05	6319.15	5428.3	6469.7	8580.32	8789.04	8815.34	mcl1a
ENSDARG00000009782	0.0469049	0.701992	0.893207	4028.36	4311.49	4892.11	4473.25	3917.27	4427.36	myh11a
ENSDARG00000009783	0.151789	0.250829	0.565958	512.31	539.608	509.543	445.205	470.947	487.676	dirc2
ENSDARG00000009796	-0.586061	0.00132429	0.0123576	299.984	436.25	353.526	513.624	629.891	498.217	klc1a
ENSDARG00000009806	0.0169779	0.912089	0.972346	407.121	370.477	380.912	345.95	425.534	371.166	smfn
ENSDARG00000009822	-0.646812	0.0713305	0.264486	38.959	42.9539	30.7053	56.8552	74.0059	44.3846	her4.4
ENSDARG00000009823	-1.48736	8.55e-17	1.83e-14	148.044	123.492	121.162	386.423	359.097	345.09	pou3f1
ENSDARG00000009825	-0.620376	0.0682992	0.257267	75.97	51.0077	84.6472	150.329	107.645	70.4606	mmp23bb
ENSDARG00000009830	0.15448	0.123045	0.374012	31932.7	33573.8	29518.6	29320.9	27701.8	28349	hdlbpa
ENSDARG00000009837	0.0254822	0.870846	0.958592	605.812	524.843	715.352	583.007	587.001	647.46	agk
ENSDARG00000009839	0.348023	0.0272696	0.134987	358.423	400.008	359.336	320.895	292.66	266.862	fam117bb
ENSDARG00000009844	0.547025	0.220308	0.529558	1250.58	3397.38	2432.36	1164.09	2078.05	1605.06	dusp23a
ENSDARG00000009851	-0.0998407	0.582873	0.831871	405.173	335.577	492.945	453.878	395.259	477.134	wdr41
ENSDARG00000009862	0.0830338	0.54671	0.812421	483.091	495.312	447.302	438.46	430.58	472.696	dcps
ENSDARG00000009864	0.123812	0.447484	0.74863	432.445	424.169	558.505	447.133	408.714	449.394	ddx55
ENSDARG00000009868	0.115928	0.328639	0.651116	1275.91	1255.06	1212.45	1253.71	1076.45	1123.49	dcaf11
ENSDARG00000009870	-0.147887	0.466903	0.76361	327.255	504.708	317.842	440.387	386.849	446.065	mapk8b
ENSDARG00000009871	0.203189	0.119989	0.369003	773.336	695.316	799.169	620.589	698.851	651.344	snrpc
ENSDARG00000009881	-0.286547	0.00462013	0.0337995	5008.18	4537	4951.03	5711.54	5842.26	6123.97	ier5
ENSDARG00000009885	-0.40583	0.548834	0.8127	7.79179	26.8462	6.63899	10.6001	21.8654	21.6375	sult3st1
ENSDARG00000009886	0.389295	0.0638331	0.246423	247.389	306.046	226.556	169.602	185.015	237.458	rnf114
ENSDARG00000009899	0.367916	0.0500216	0.209472	342.839	389.269	314.522	324.749	253.975	233.574	znf385a
ENSDARG00000009901	-0.211143	0.150744	0.425312	1083.06	1332.91	1313.69	1242.14	1492.73	1587.3	slc38a5a
ENSDARG00000009922	-1.29208	0.000465725	0.00510558	83.7618	64.4308	183.402	288.131	360.779	175.874	dmbx1a
ENSDARG00000009930	-0.305376	0.263603	0.581025	89.6056	127.519	70.5393	125.274	121.942	106.523	cadm2a
ENSDARG00000009939	0.290668	0.0141088	0.0819467	1556.41	1794.67	1551.04	1343.32	1280.81	1382.58	micu2
ENSDARG00000009941	-1.40664	1.26e-09	6.74e-08	60.3864	80.5385	82.9874	220.675	208.562	175.319	erc1a
ENSDARG00000009942	-0.043328	0.737298	0.908278	633.083	562.427	608.298	600.353	650.916	605.85	cdc6
ENSDARG00000009949	-0.508395	0.0317153	0.150625	77.9179	72.4847	87.1368	111.783	118.578	109.852	fndc4b
ENSDARG00000009950	0.206426	0.0499708	0.209406	2970.62	2914.15	3207.46	2753.14	2607.03	2526.59	edf1
ENSDARG00000009953	0.00118905	0.991591	0.997472	1088.9	1166.47	1078.01	1145.78	1067.2	1117.38	med14
ENSDARG00000009958	-0.162191	0.291722	0.611068	605.812	659.073	502.904	619.626	717.353	635.255	cbl
ENSDARG00000009978	1.27964	5.77e-12	5.14e-10	13117.5	15883.5	15585.9	4341.23	6908.62	7113.74	icn
ENSDARG00000009982	-0.0586021	0.678315	0.883166	1425.9	1606.74	1229.87	1350.07	1501.14	1580.65	fam199x
ENSDARG00000010002	-0.156567	0.331009	0.652678	810.347	959.751	661.41	848.01	906.572	948.721	gna11a
ENSDARG00000010008	0.542695	5.34e-06	0.000107958	2808.94	2787.97	3261.41	2017.88	2152.9	1917.41	vim
ENSDARG00000010010	-0.594408	0.000172821	0.00217141	284.4	292.623	274.688	395.096	481.879	407.784	trim13
ENSDARG00000010018	-0.353868	0.00206959	0.0177337	1279.8	1296.67	1174.27	1511.96	1687	1587.86	qki2
ENSDARG00000010021	-0.0577199	0.603934	0.843019	1061.63	1080.56	1054.77	1060.98	1108.41	1155.66	grpel1
ENSDARG00000010023	-0.715762	0.000348375	0.00396525	315.568	429.539	351.037	505.915	756.879	540.937	CU856539.1
ENSDARG00000010029	-0.770735	0.0755435	0.275139	21.4274	46.9808	21.5767	68.419	39.5259	46.049	spon1a
ENSDARG00000010031	-1.63973	2.63e-10	1.65e-08	40.9069	52.35	45.6431	129.129	158.104	147.579	ssh1b
ENSDARG00000010032	0.434524	0.00311909	0.0246714	475.299	500.681	577.593	373.895	375.075	404.455	cmtm7
ENSDARG00000010035	0.181822	0.308488	0.629637	245.442	241.616	225.726	222.603	181.651	221.923	engase
ENSDARG00000010042	-0.958998	8.03e-06	0.000152698	512.31	624.173	408.298	1029.18	1224.46	745.661	dnm1a
ENSDARG00000010047	0.164781	0.350151	0.669552	298.036	287.254	233.195	230.312	259.021	235.793	neu3.2
ENSDARG00000010051	0.0421346	0.760698	0.918038	732.429	778.539	914.521	798.864	741.741	822.78	ufd1l
ENSDARG00000010052	-0.109679	0.329513	0.651623	1433.69	1378.55	1566.8	1569.78	1534.78	1625.03	ndrg3b
ENSDARG00000010059	0.574967	0.00313112	0.0247487	777.231	955.724	647.302	456.769	488.607	647.46	itpkb
ENSDARG00000010070	0.112272	0.382965	0.697055	1063.58	1128.88	965.974	892.338	1030.2	994.215	adam9
ENSDARG00000010075	0.0360605	0.943957	0.982052	46.7508	48.3231	14.1079	24.0912	48.7766	31.0692	CR792422.1
ENSDARG00000010078	0.000360577	0.997766	0.99947	979.818	902.031	1100.41	950.157	1015.9	1019.74	nup133
ENSDARG00000010083	-0.330221	0.0522177	0.215822	305.828	285.912	352.697	452.914	378.439	362.844	rbfox3a
ENSDARG00000010085	0.265796	0.0558121	0.225369	716.845	664.443	819.916	577.225	632.414	624.713	p4ha2
ENSDARG00000010096	-1.39887	0.000370474	0.00417504	40.9069	14.7654	31.5352	60.7098	72.3239	92.6529	slc1a6
ENSDARG00000010098	-0.189114	0.243905	0.559338	970.078	1095.32	805.808	1148.67	930.961	1187.29	pank1b
ENSDARG00000010108	-0.396268	0.0304204	0.146216	218.17	268.462	193.361	293.913	312.002	286.281	bri3bp
ENSDARG00000010113	-0.142605	0.35299	0.672229	3701.1	2885.96	4152.69	3922.05	4294.87	3643.98	ndufb8
ENSDARG00000010124	-2.65664	0.00395508	0.0297551	0	2.68462	4.14937	26.9821	10.0917	12.7606	NA
ENSDARG00000010130	0.503219	0.0629892	0.244074	701.261	910.085	385.892	573.37	401.146	432.195	smpdl3b
ENSDARG00000010132	-0.19508	0.104919	0.339844	1127.86	1010.76	1201.66	1257.56	1305.19	1264.96	dacha
ENSDARG00000010137	0.0377443	0.764277	0.919843	2092.1	2346.36	2045.64	1916.7	2325.3	2073.32	ldb1a
ENSDARG00000010144	-0.905423	5.79e-07	1.58e-05	214.274	175.842	236.514	398.95	427.216	353.412	plppr3a
ENSDARG00000010145	0.128028	0.591892	0.836071	97.3974	157.05	146.058	113.71	123.623	132.599	tor4aa
ENSDARG00000010146	-0.798142	0.305249	0.62658	5.84385	6.71154	10.7884	22.1639	4.20488	15.5346	cpa2
ENSDARG00000010149	-0.122809	0.3304	0.652138	39077.8	33384.6	42031.5	45047.6	40888.3	38737.2	atp5fa1
ENSDARG00000010154	0.410968	0.0394266	0.176581	183.107	214.769	224.896	148.402	141.284	179.758	vstm4a
ENSDARG00000010155	0.00986242	0.92558	0.977523	1564.2	1583.92	1501.24	1479.2	1554.12	1580.09	abi1a
ENSDARG00000010160	0.154795	0.244215	0.559699	14473.3	12134.5	16002.5	12567.9	13720.5	11991.6	rps15a
ENSDARG00000010169	-0.23226	0.0773237	0.278946	578.541	559.743	580.082	648.535	635.778	731.791	myd88
ENSDARG00000010181	-0.225909	0.0415213	0.183389	1184.35	1115.46	1246.47	1389.58	1396.02	1365.94	asap2a
ENSDARG00000010183	-0.319684	0.544519	0.81105	21.4274	17.45	18.2572	11.5638	30.2751	28.2952	si:ch73-265h17.1
ENSDARG00000010186	0.196371	0.237041	0.550595	520.102	461.754	422.406	359.441	469.265	391.694	myo3a
ENSDARG00000010192	-0.524899	0.197895	0.499915	68.1782	53.6923	23.2365	64.5644	84.9386	53.8163	pax3a
ENSDARG00000010194	0.105779	0.341546	0.661603	4604.95	4308.81	5102.07	4519.51	4292.34	4220.42	eif4bb
ENSDARG00000010207	-0.021243	0.900595	0.968859	444.132	433.566	419.087	395.096	529.815	390.584	smad3b
ENSDARG00000010231	-0.770731	0.0301929	0.145435	140.252	206.716	111.203	155.147	423.011	201.95	ppm1na
ENSDARG00000010238	0.115929	0.365724	0.682589	1217.47	1108.75	1070.54	1029.18	1141.2	960.372	rbm22
ENSDARG00000010244	0.200174	0.0579852	0.231195	5370.49	4704.79	5203.31	4426.03	4593.41	4278.68	rpl22l1
ENSDARG00000010246	-0.178003	0.0722163	0.266806	5236.09	4848.42	4790.03	5553.5	5466.34	5798.29	prmt1
ENSDARG00000010248	-0.116317	0.593046	0.837056	130.513	112.754	126.141	117.565	150.535	131.489	wdr54
ENSDARG00000010250	0.275061	0.0297256	0.143876	1404.47	1436.27	1282.99	1014.72	1189.98	1197.27	nqo1
ENSDARG00000010252	-0.416118	0.271981	0.590373	31.1672	32.2154	61.4107	67.4553	46.2537	57.7	jak3
ENSDARG00000010255	-0.0245359	0.922252	0.976238	130.513	81.8808	131.95	114.674	111.009	124.277	bin2b
ENSDARG00000010266	0.172291	0.0919282	0.312094	3958.23	3967.86	4044.81	3793.88	3388.29	3444.8	igf2bp3
ENSDARG00000010267	-0.283208	0.176473	0.467585	1967.43	1483.25	2095.43	3011.4	1779.51	1961.8	dpydb
ENSDARG00000010270	-1.61361	4.75e-05	0.000712916	19.4795	14.7654	18.2572	47.2187	58.8683	53.8163	fezf1
ENSDARG00000010276	-1.87886	2.73e-27	3.34e-24	346.735	232.219	276.348	987.739	967.123	1167.32	ptgs2b
ENSDARG00000010279	0.23958	0.027175	0.134609	1531.09	1418.82	1429.87	1265.27	1195.03	1245.54	scamp2
ENSDARG00000010280	-0.102239	0.404975	0.714663	1010.99	1100.69	1215.77	1227.69	1198.39	1156.77	clasp1a
ENSDARG00000010281	0.127894	0.321564	0.64256	827.878	899.347	814.937	742.972	734.172	846.081	xpo4
ENSDARG00000010294	0.725755	0.0270897	0.134398	340.891	491.285	165.975	153.22	211.926	235.238	fmodb
ENSDARG00000010300	0.160258	0.442672	0.744113	222.066	210.742	152.697	168.638	182.492	167.552	traf3ip1
ENSDARG00000010301	-0.253524	0.0499876	0.209436	820.086	795.989	741.908	1016.65	934.324	857.732	b4galt6
ENSDARG00000010312	0.67788	0.219117	0.528535	1100.59	442.962	1387.55	478.933	888.912	464.929	cp
ENSDARG00000010316	-0.0395801	0.723269	0.901956	1540.83	1455.06	1536.1	1563.04	1452.37	1640.57	qars
ENSDARG00000010317	0.0624217	0.893007	0.966863	35.0631	17.45	42.3236	31.8004	21.0244	38.2817	gpr183a
ENSDARG00000010318	1.11242	1.53e-18	4.42e-16	1801.85	1900.71	1649.79	767.064	801.45	902.117	srpx
ENSDARG00000010331	-0.0316499	0.867936	0.957976	169.472	144.969	167.635	163.82	159.785	168.661	si:ch211-26b3.2
ENSDARG00000010347	0.447481	0.213863	0.521519	77.9179	107.385	64.7302	85.7646	37.0029	60.474	acer1
ENSDARG00000010350	-0.760731	0.0778406	0.280355	17.5315	17.45	34.0248	46.2551	37.0029	38.2817	c1ql3a
ENSDARG00000010381	0.0703263	0.520357	0.79762	1404.47	1465.8	1526.14	1342.36	1455.73	1393.68	rnf2
ENSDARG00000010384	-0.22627	0.640641	0.863893	40.9069	18.7923	15.7676	33.7277	26.9112	24.4115	lpar5a
ENSDARG00000010385	-0.454819	0.0614979	0.240326	134.408	110.069	104.564	133.947	198.47	142.031	sept4a
ENSDARG00000010400	-0.0227756	0.857146	0.95458	1036.31	1112.77	1268.05	1141.92	1206.8	1132.92	lrrfip2
ENSDARG00000010407	-0.49773	0.0936059	0.31589	62.3344	52.35	92.9459	113.71	86.6205	98.2009	ppp4r4
ENSDARG00000010408	-0.281613	0.137875	0.40306	430.497	495.312	421.576	618.662	608.867	413.332	igsf9b
ENSDARG00000010411	-0.135773	0.20714	0.513025	2487.53	2243	2546.88	2748.32	2650.76	2599.27	epn1
ENSDARG00000010415	-0.133379	0.488559	0.778358	358.423	260.408	243.983	315.113	284.25	337.323	sirt4
ENSDARG00000010420	-1.60129	1.95e-10	1.29e-08	336.995	220.139	334.439	657.208	1255.58	791.71	ndrg1b
ENSDARG00000010423	-0.140395	0.429515	0.734925	262.973	222.823	292.116	311.258	285.932	264.643	npsn
ENSDARG00000010425	0.894942	9.02e-05	0.00123836	496.727	542.293	315.352	242.839	202.675	278.513	scara5
ENSDARG00000010432	0.127209	0.373056	0.688798	631.135	574.508	616.597	627.335	511.313	530.951	eaf2
ENSDARG00000010434	0.182732	0.301857	0.623337	1833.02	1738.29	1972.61	1468.6	2091.51	1327.65	clu
ENSDARG00000010437	-0.476937	0.0163995	0.0919048	231.806	279.2	306.224	455.805	307.797	381.708	fam46c
ENSDARG00000010442	0.177803	0.24854	0.563858	576.593	557.058	633.194	441.351	566.818	554.253	rnf11a
ENSDARG00000010445	-0.0447692	0.742664	0.910311	613.604	575.85	510.373	580.116	600.457	565.904	trabd
ENSDARG00000010454	-0.527667	0.274563	0.593334	27.2713	17.45	16.5975	26.9821	20.1834	38.2817	guca1a
ENSDARG00000010472	0.558938	0.011923	0.0717441	695.418	817.466	699.584	322.822	589.524	586.986	atp1a2a
ENSDARG00000010477	0.303241	0.593958	0.837698	25.3233	32.2154	17.4274	25.0548	7.56879	27.1856	p2rx3a
ENSDARG00000010478	0.0718088	0.641578	0.86443	1295.39	979.885	1399.17	1164.09	1206.8	1127.92	hsp90aa1.1
ENSDARG00000010481	0.00322899	0.973969	0.992133	4304.97	3888.67	4130.28	4159.1	4028.28	4105.58	bzw1a
ENSDARG00000010482	0.391989	0.33707	0.657514	40.9069	40.2693	81.3277	42.4005	29.4342	53.8163	prg4a
ENSDARG00000010487	-0.0612382	0.638404	0.8629	605.812	542.293	614.107	636.008	613.072	591.425	sae1
ENSDARG00000010515	-0.109167	0.489992	0.779011	261.025	285.912	308.713	305.476	297.706	324.008	dvl1a
ENSDARG00000010516	0.0623773	0.698626	0.89145	20556.7	17386.9	26341	20866.8	22055.4	18651	rpl21
ENSDARG00000010519	0.0454678	0.69869	0.89145	6488.62	7723.64	6564.31	7034.63	6797.61	6303.17	per3
ENSDARG00000010524	-0.0996228	0.586869	0.833644	529.842	738.27	502.074	653.353	552.521	689.071	si:ch211-282j22.3
ENSDARG00000010531	0.263	0.0523581	0.215997	1281.75	1461.77	1287.14	1021.47	1071.4	1262.74	scamp4
ENSDARG00000010553	-0.076475	0.563424	0.821074	609.708	651.02	651.451	725.627	613.913	680.194	mmgt1
ENSDARG00000010555	-0.771737	0.023143	0.119336	40.9069	57.7193	45.6431	61.6735	113.532	72.125	pdha1b
ENSDARG00000010556	-0.458714	0.194209	0.494749	50.6467	29.5308	38.1742	52.037	63.9142	44.9394	mmp25b
ENSDARG00000010563	0.17072	0.317237	0.638506	305.828	408.062	396.68	351.731	339.754	302.37	spopla
ENSDARG00000010565	-0.684509	0.129598	0.387087	21.4274	60.4039	20.7469	47.2187	66.4371	51.0423	aqp4
ENSDARG00000010571	-0.152033	0.274205	0.59307	562.957	559.743	525.31	623.48	545.794	657.447	ezh2
ENSDARG00000010572	-1.11966	7.41e-16	1.36e-13	1710.3	1406.74	1422.4	3605.01	2881.18	3361.58	slc25a25a
ENSDARG00000010583	0.221336	0.154265	0.431216	1201.88	1499.36	1103.73	1201.67	1077.29	985.338	pard3ab
ENSDARG00000010586	0.0587883	0.830744	0.945514	148.044	115.439	95.4355	121.42	83.2566	134.818	tex9
ENSDARG00000010591	-0.714952	0.0406753	0.180683	101.293	85.9077	161.825	243.803	232.95	103.194	foxn4
ENSDARG00000010596	0.115857	0.410596	0.719231	1032.41	844.312	881.327	759.354	909.095	869.383	slc7a6os
ENSDARG00000010601	0.050615	0.699966	0.892049	679.834	683.235	603.319	654.317	645.87	595.308	mtmr10
ENSDARG00000010602	-0.543324	0.309415	0.630187	29.2192	12.0808	24.0664	25.0548	50.4586	19.4183	zgc:112294
ENSDARG00000010603	0.0378759	0.825158	0.943662	241.546	224.166	280.498	240.912	245.565	244.115	kctd9b
ENSDARG00000010610	-1.33321	1.96e-05	0.000334654	60.3864	44.2962	63.0704	149.365	179.969	95.9817	sarm1
ENSDARG00000010619	-0.616296	0.412001	0.720132	25.3233	1.34231	9.95849	23.1275	13.4556	17.199	themis
ENSDARG00000010625	-0.577551	8.93e-05	0.00122886	2216.77	2018.83	2826.55	3330.37	3511.92	3708.33	clic2
ENSDARG00000010630	0.741315	0.000765173	0.00780165	155.836	148.996	141.909	76.1282	96.7123	92.6529	hoxb6a
ENSDARG00000010641	-0.4577	5.52e-06	0.000111104	5972.41	6271.27	6810.78	8701.74	8755.4	8724.9	slc20a1b
ENSDARG00000010654	0.114783	0.556588	0.81692	173.367	186.581	149.377	155.147	151.376	160.894	arhgap42b
ENSDARG00000010655	0.0165478	0.90911	0.971703	944.755	977.201	871.368	788.264	927.597	1039.15	ppm1k
ENSDARG00000010658	0.064782	0.657367	0.873228	866.837	1049.69	916.181	982.921	946.098	784.498	insig1
ENSDARG00000010673	0.30682	0.0363012	0.166167	539.582	653.704	590.871	448.096	466.742	527.622	trim16
ENSDARG00000010680	-0.786804	0.000887743	0.00883756	375.954	257.723	414.937	721.772	663.53	428.866	gngt2a
ENSDARG00000010681	0.0665386	0.639649	0.86353	806.451	920.824	720.331	832.592	739.218	762.86	tjap1
ENSDARG00000010700	-0.439907	0.350088	0.669548	19.4795	21.4769	14.1079	26.9821	22.7064	23.8567	il17d
ENSDARG00000010710	-0.883428	1.05e-05	0.000192165	453.872	386.585	427.385	668.772	1024.31	644.686	msi1
ENSDARG00000010712	0.710202	0.188789	0.485794	15.5836	57.7193	34.8547	26.0185	11.7737	28.85	npffr1l3
ENSDARG00000010717	-0.190159	0.261365	0.578721	1246.69	939.616	1472.2	1454.14	1392.66	1333.2	chchd10
ENSDARG00000010721	-0.126349	0.194242	0.494776	2481.69	2354.41	2383.4	2608.59	2654.96	2613.14	2006-09-01
ENSDARG00000010727	-0.348147	0.0649123	0.248766	181.159	170.473	160.996	198.511	206.039	243.006	ttyh2l
ENSDARG00000010728	0.997333	1.96e-11	1.54e-09	551.269	506.05	477.178	261.149	237.996	266.308	scin
ENSDARG00000010732	0.248444	0.095329	0.319598	323.359	331.55	341.908	278.494	272.476	289.055	xrcc4
ENSDARG00000010738	-0.0553864	0.844067	0.950649	99.3454	57.7193	96.2654	81.9101	95.0303	85.9952	zgc:101716
ENSDARG00000010745	-0.113871	0.30991	0.630562	2197.29	2110.11	2022.4	2112.32	2438.83	2291.91	dnaja2l
ENSDARG00000010752	0.212069	0.121772	0.371578	551.269	540.95	571.783	444.242	522.246	471.032	cwc15
ENSDARG00000010756	0.212899	0.359498	0.677711	112.981	139.6	160.166	103.11	121.942	133.709	nod2
ENSDARG00000010758	0.00401334	0.985528	0.995733	1075.27	1057.74	784.231	650.462	1174	1077.99	capn12
ENSDARG00000010764	-0.985719	0.397688	0.708621	81.8138	4.02693	63.0704	190.802	67.2781	36.6173	flj13639
ENSDARG00000010767	0.377588	0.0187592	0.102139	327.255	375.846	348.547	276.567	243.042	290.164	epha4l
ENSDARG00000010770	-0.459622	0.00957862	0.0604513	381.798	330.208	376.763	398.95	564.295	531.506	sox19a
ENSDARG00000010773	0.0708703	0.606298	0.84445	1049.94	1022.84	1013.28	1132.29	903.208	904.336	pnpla6
ENSDARG00000010779	0.0453432	0.711553	0.896178	1176.56	1134.25	1051.45	1094.7	1157.18	1003.09	tlk2
ENSDARG00000010784	-0.13299	0.207696	0.51371	1503.82	1538.29	1539.42	1757.69	1655.04	1615.04	ppp1r12a
ENSDARG00000010785	1.31789	6.76e-13	7.48e-11	23842.9	27899.9	18921.1	7932.75	8704.1	11702.6	thbs1b
ENSDARG00000010789	0.261402	0.047188	0.202013	989.558	1029.55	879.667	787.3	754.356	870.493	homer3b
ENSDARG00000010791	-0.872977	2.38e-05	0.000395319	292.192	209.4	191.701	431.714	472.629	353.412	dla
ENSDARG00000010792	-0.31769	0.0196595	0.10563	876.577	981.228	1026.55	1192.03	1078.97	1329.32	cdc25b
ENSDARG00000010794	0.139987	0.502497	0.787896	677.886	604.039	570.954	744.9	422.17	513.752	tfeb
ENSDARG00000010816	-0.481758	0.00147938	0.0135351	274.661	287.254	259.751	391.241	394.418	360.625	slc7a14a
ENSDARG00000010823	-0.201147	0.0839616	0.294016	841.514	910.085	904.563	1023.39	975.532	1058.02	memo1
ENSDARG00000010831	0.307171	0.102065	0.333892	488.935	353.027	401.659	287.167	322.094	389.475	churc1
ENSDARG00000010844	-0.189037	0.267633	0.584944	469.456	659.073	479.667	589.752	581.115	661.885	kras
ENSDARG00000010862	-0.0216155	0.879692	0.961741	868.785	761.089	669.709	820.064	736.695	768.408	amt
ENSDARG00000010873	0.116651	0.353407	0.672559	3691.36	3324.9	3873.85	3020.07	3708.7	3316.64	si:dkey-156n14.5
ENSDARG00000010878	0.463817	0.00364559	0.0278647	387.642	424.169	380.082	286.203	257.339	318.46	cdkn1ca
ENSDARG00000010905	0.0119306	0.945139	0.982404	340.891	398.666	419.916	319.931	417.965	414.996	mettl13
ENSDARG00000010918	0.0274747	0.868267	0.958056	247.389	308.731	287.137	269.821	266.589	293.493	nprl3
ENSDARG00000010925	0.333507	0.164875	0.448539	149.992	202.689	142.738	159.966	111.85	122.058	HTRA3
ENSDARG00000010933	-0.25952	0.273724	0.592435	188.951	245.642	202.489	192.73	335.549	235.238	cacna1fa
ENSDARG00000010934	-0.871631	0.0159476	0.0898529	44.8028	34.9	29.0456	78.0555	71.483	46.6038	syt14a
ENSDARG00000010936	-0.0311811	0.883982	0.963464	3484.88	4420.22	2701.24	4581.18	2743.26	3511.38	abcb4
ENSDARG00000010940	-0.103132	0.718385	0.899554	68.1782	69.8	89.6264	65.528	80.7337	99.3105	BX957278.1
ENSDARG00000010941	-0.450056	0.072032	0.26636	126.617	93.9616	77.1783	144.547	132.033	123.167	pomgnt2
ENSDARG00000010945	-0.162039	0.279536	0.598527	321.412	293.966	313.692	351.731	360.779	327.336	rapgef6
ENSDARG00000010946	0.0946904	0.500885	0.786424	1192.14	1416.14	1153.53	1054.23	1290.06	1176.75	cbsb
ENSDARG00000010948	-0.167668	0.157287	0.435845	876.577	857.735	911.202	938.593	981.419	1051.36	kif11
ENSDARG00000010953	-0.225207	0.183006	0.476691	422.705	434.908	562.655	497.242	614.754	556.472	ndel1a
ENSDARG00000010956	0.0761857	0.581927	0.831373	898.004	757.062	958.505	800.791	875.456	805.581	sh3glb1b
ENSDARG00000010957	-0.890422	2.67e-05	0.00043475	142.2	134.231	96.2654	224.53	232.109	223.587	mpp2b
ENSDARG00000010958	-0.0245261	0.899348	0.968597	155.836	189.266	204.149	171.529	198.47	193.073	glmnb
ENSDARG00000010962	0.294722	0.0450217	0.195322	726.585	618.804	623.236	471.224	554.203	572.561	fkbp7
ENSDARG00000010965	0.0746543	0.524275	0.799669	3724.48	3381.28	3994.19	3756.3	3500.14	3290.01	psma8
ENSDARG00000010977	0.514272	0.168286	0.454594	68.1782	67.1154	43.1535	35.655	57.1864	31.0692	rab34b
ENSDARG00000010978	0.0560106	0.731337	0.905464	389.59	397.323	327.8	338.24	333.027	394.468	trmt1
ENSDARG00000010981	-0.0356023	0.815995	0.940025	473.352	488.6	387.551	445.205	447.399	483.237	zdhhc3a
ENSDARG00000011000	0.0677274	0.585483	0.833098	958.391	1053.71	1105.39	954.011	1065.52	962.036	gtf2a1
ENSDARG00000011020	-0.0715996	0.57553	0.827972	4887.4	4366.53	5408.29	5318.37	5458.78	4638.75	hnrnpa1a
ENSDARG00000011023	0.652814	0.0284826	0.139207	114.929	104.7	131.12	106.001	55.5044	63.8029	pdlim3a
ENSDARG00000011026	0.212627	0.389978	0.702049	91.5536	95.3039	121.992	81.9101	89.1435	97.6461	zgc:92907
ENSDARG00000011027	0.665739	4.15e-07	1.2e-05	2035.61	2295.35	1978.42	1164.09	1420.41	1389.79	fgfr1a
ENSDARG00000011042	-0.736246	0.0139066	0.0811144	66.2303	95.3039	61.4107	132.983	149.694	89.324	pgbd5
ENSDARG00000011049	0.147472	0.274471	0.593276	615.552	659.073	609.958	551.207	528.974	618.61	slc17a9b
ENSDARG00000011055	0.0194714	0.855079	0.954151	2084.3	1997.36	2250.62	2054.5	2126.83	2071.1	fbxo9
ENSDARG00000011065	-0.245756	0.0214223	0.112681	1603.16	1718.15	1806.64	2054.5	2030.12	2005.63	camk2b1
ENSDARG00000011066	-1.2591	0.00158154	0.0143034	35.0631	44.2962	49.7925	80.9464	168.195	64.3577	glra3
ENSDARG00000011072	0.177223	0.303074	0.624524	268.817	300.677	263.07	225.494	275.84	234.684	ddx11
ENSDARG00000011076	0.438551	0.0557146	0.225187	313.62	269.804	177.593	176.348	185.856	193.073	zgc:91968
ENSDARG00000011079	0.151765	0.148365	0.42125	1918.73	1832.25	1898.75	1768.29	1617.2	1699.93	wdr3
ENSDARG00000011088	0.0494878	0.734675	0.907491	455.82	535.581	465.559	475.078	501.222	433.859	si:ch211-288d18.1
ENSDARG00000011091	-0.181432	0.669258	0.879343	31.1672	26.8462	25.7261	30.8367	41.2078	22.7471	drd2b
ENSDARG00000011094	-0.318383	0.0449532	0.195102	531.79	559.743	712.032	705.39	824.998	729.572	ccna2
ENSDARG00000011113	-1.05802	0.0709157	0.263383	3.8959	14.7654	24.8962	38.5459	37.8439	20.5279	chrna10a
ENSDARG00000011122	-0.334258	0.00498308	0.0358121	859.045	904.716	998.339	1182.4	1161.39	1149.01	pptc7a
ENSDARG00000011125	0.0261231	0.849938	0.952632	3574.49	3260.47	4363.48	3813.15	3774.3	3419.83	snrpb
ENSDARG00000011141	-1.34947	4.56e-14	6.19e-12	190.899	212.085	224.896	537.715	618.958	454.387	dpysl5a
ENSDARG00000011146	-0.233006	0.117445	0.364909	2292.74	1828.22	2489.62	2493.92	2877.82	2401.76	uqcrb
ENSDARG00000011152	0.198948	0.255592	0.572973	282.453	287.254	351.867	255.367	253.134	297.377	rpp14
ENSDARG00000011157	0.0676833	0.603703	0.842813	712.949	744.981	707.883	727.554	621.481	716.811	arhgef18a
ENSDARG00000011163	0.58174	0.000124756	0.00163858	549.322	652.362	547.717	348.84	411.237	407.229	sema3fa
ENSDARG00000011166	-0.283666	0.0678675	0.25608	4238.74	4418.88	5318.66	5443.65	4845.7	6729.26	cahz
ENSDARG00000011170	-0.0814409	0.431787	0.735898	5019.86	5165.2	4692.94	5053.37	5558.85	5125.31	ndrg2
ENSDARG00000011171	-0.423328	0.00796759	0.052418	422.705	448.331	497.095	583.971	711.466	547.04	si:ch211-12m10.1
ENSDARG00000011175	-0.239392	0.0312663	0.149072	1655.76	1779.9	1825.72	2211.57	2007.41	2001.19	atp6v1d
ENSDARG00000011188	-0.0777391	0.479951	0.772858	1490.18	1434.93	1321.99	1476.31	1490.21	1507.41	acvr2aa
ENSDARG00000011190	0.657297	0.000528284	0.00569218	372.058	562.427	395.85	272.712	286.773	284.616	fgfr1b
ENSDARG00000011196	-0.0635089	0.557746	0.817459	1673.29	1532.92	1706.22	1712.4	1752.59	1670.53	dnajc11a
ENSDARG00000011201	0.176105	0.225313	0.53637	16793.3	14292.9	20268	15791.3	15613.6	14056	rplp2l
ENSDARG00000011208	-0.510554	0.00304181	0.0242347	266.869	229.535	205.809	305.476	341.436	343.426	NA
ENSDARG00000011219	-0.0228908	0.828956	0.944762	2845.95	3061.81	2942.73	2882.27	3208.32	2904.42	akt2
ENSDARG00000011222	-0.147679	0.494232	0.781918	142.2	130.204	116.182	139.729	160.626	127.606	ccdc28b
ENSDARG00000011233	-0.0517684	0.700371	0.892264	638.927	550.346	539.418	609.989	581.115	593.644	pcyt1aa
ENSDARG00000011235	-0.961399	4.72e-05	0.000708984	348.683	217.454	281.327	536.752	702.215	406.674	otx2b
ENSDARG00000011239	-0.331528	0.170528	0.458007	237.65	122.15	186.722	239.948	238.837	205.279	ppp1r14aa
ENSDARG00000011240	0.206963	0.21494	0.52293	319.464	326.181	341.908	260.185	267.43	326.782	ift46
ENSDARG00000011245	0.508086	0.00307079	0.0243977	1186.3	1428.22	1322.82	748.754	884.707	1132.92	esrp1
ENSDARG00000011246	0.295457	0.0449329	0.195052	436.34	378.531	436.514	325.713	340.595	352.303	krr1
ENSDARG00000011247	0.0461618	0.795754	0.933792	225.962	255.039	288.796	236.094	276.681	238.567	rnpc3
ENSDARG00000011257	1.23716	2.04e-08	8.2e-07	428.549	605.381	385.062	191.766	168.195	239.677	enpp2
ENSDARG00000011259	-0.602436	0.0709805	0.263503	155.836	95.3039	185.892	289.094	254.816	123.722	trpm1a
ENSDARG00000011262	-0.0799056	0.761469	0.918277	132.461	89.9347	78.0082	108.892	100.076	102.639	traip
ENSDARG00000011272	-0.00988168	0.947057	0.982912	818.138	626.858	828.215	732.372	778.744	777.285	uqcc2
ENSDARG00000011273	0.786193	6.6e-05	0.000946482	422.705	332.893	302.904	170.566	212.767	224.697	tlx2
ENSDARG00000011298	0.224319	0.145113	0.415447	592.176	676.523	616.597	453.878	568.5	589.76	atf7a
ENSDARG00000011299	-0.015291	0.901933	0.969635	703.209	693.974	630.704	689.008	667.735	687.407	blzf1
ENSDARG00000011301	-0.17847	0.183324	0.477173	660.355	613.435	711.202	794.046	766.97	691.29	nae1
ENSDARG00000011312	-0.111122	0.360549	0.678588	1020.73	1154.39	1063.9	1165.05	1091.59	1242.21	stk3
ENSDARG00000011317	-0.341077	0.574074	0.826764	13.6356	10.7385	10.7884	12.5274	10.9327	19.9731	adra1ba
ENSDARG00000011326	-1.54904	0.0320016	0.151593	3.8959	12.0808	3.3195	25.0548	12.6146	18.3086	ankrd45
ENSDARG00000011333	-0.0873959	0.494372	0.781918	535.686	594.643	556.846	609.025	608.867	577.555	arhgap33
ENSDARG00000011334	-0.346795	0.179464	0.471539	481.143	550.346	367.634	370.041	793.881	610.843	ncaldb
ENSDARG00000011360	0.18093	0.315711	0.636636	292.192	249.669	241.493	201.402	231.268	252.437	nfatc2ip
ENSDARG00000011370	-1.14692	2.59e-10	1.64e-08	202.587	177.185	207.469	460.624	478.515	365.063	fyna
ENSDARG00000011371	-0.261344	0.0646396	0.248232	839.566	714.108	787.551	1016.65	818.27	968.139	zgc:64106
ENSDARG00000011373	-0.609202	0.000597549	0.00629091	235.702	221.481	269.709	411.478	383.485	321.234	mknk2a
ENSDARG00000011376	-0.113059	0.520738	0.798052	794.763	844.312	1087.97	1007.01	816.588	1132.36	dnase1l4.2
ENSDARG00000011400	-0.388078	0.00425443	0.0315223	8956.67	7703.51	10502.9	12089	11235.4	12230.7	tnnc1a
ENSDARG00000011404	0.0284293	0.817732	0.940581	1001.25	939.616	1046.47	990.63	903.208	1035.83	fen1
ENSDARG00000011405	0.0861674	0.489242	0.778551	33584.6	27899.9	34356	31807.1	30906.7	27573.4	rps9
ENSDARG00000011407	1.52063	5.49e-19	1.7e-16	48071.5	51640	40536	12783.8	16236.7	19854.9	col2a1b
ENSDARG00000011410	0.0851525	0.653427	0.87121	200.639	249.669	214.108	190.802	238.837	198.066	aadat
ENSDARG00000011418	0.105639	0.436276	0.739432	652.563	771.827	785.061	727.554	683.714	650.789	sigmar1
ENSDARG00000011422	0.357621	0.0189535	0.10283	1131.76	1377.21	1172.61	834.519	1110.09	929.303	ryr1a
ENSDARG00000011434	0.557443	0.0286179	0.139713	305.828	378.531	228.215	190.802	157.263	267.972	ptger2a
ENSDARG00000011445	0.416663	0.00281505	0.0228158	670.094	812.097	740.248	509.77	587.001	569.787	elmsan1a
ENSDARG00000011449	0.601203	0.0219885	0.114972	212.326	183.896	165.975	137.802	80.7337	149.243	fes
ENSDARG00000011459	0.241199	0.0327664	0.153989	3533.58	3634.97	3452.28	2734.83	2976.21	3269.48	gsna
ENSDARG00000011462	-0.0633217	0.700113	0.892109	757.752	571.823	746.887	633.117	728.285	805.026	otub1b
ENSDARG00000011463	-0.0146662	0.967844	0.990222	50.6467	41.6116	83.8173	65.528	71.483	44.9394	CABZ01044048.1
ENSDARG00000011466	-0.237823	0.236561	0.550005	239.598	200.004	283.817	324.749	243.042	289.61	afg1la
ENSDARG00000011473	0.524396	0.0189221	0.102746	286.348	446.989	282.157	200.439	238.837	265.198	calcrla
ENSDARG00000011487	-1.23433	0.00682319	0.0461548	13.6356	48.3231	23.2365	84.801	43.7308	74.3442	gnaq
ENSDARG00000011488	0.0668268	0.527076	0.80139	1474.6	1547.68	1445.64	1386.69	1435.55	1441.39	sirt2
ENSDARG00000011490	0.118562	0.593731	0.837486	486.987	544.977	389.211	307.404	535.702	461.6	scube3
ENSDARG00000011493	-0.0415966	0.780344	0.926894	405.173	387.927	439.833	392.205	414.601	462.709	dcun1d3
ENSDARG00000011496	-0.0203052	0.843774	0.950612	2637.52	2722.2	2491.28	2554.63	2661.69	2740.19	ppm1bb
ENSDARG00000011498	-0.0906789	0.478216	0.771865	712.949	642.966	755.186	727.554	758.56	763.97	si:ch211-212o1.2
ENSDARG00000011506	0.360999	0.0446797	0.194221	243.494	281.885	263.9	189.839	190.902	233.019	lpcat1
ENSDARG00000011510	0.0955647	0.388288	0.701237	2820.63	2773.21	2538.59	2420.68	2470.79	2710.79	rcc2
ENSDARG00000011515	0.00604538	0.973843	0.992133	216.222	268.462	280.498	236.094	241.36	287.945	orai1a
ENSDARG00000011519	1.38586	9.16e-19	2.76e-16	2245.98	2326.22	1943.57	794.046	705.579	988.667	myl4
ENSDARG00000011521	-0.383297	0.117283	0.364851	603.864	349	633.194	895.229	592.888	583.103	upb1
ENSDARG00000011533	0.0995875	0.509297	0.791303	972.026	1087.27	838.173	999.303	895.64	807.8	sema6dl
ENSDARG00000011537	0.384991	0.0855364	0.297976	307.776	206.716	210.788	215.857	156.422	179.203	ugt2a5
ENSDARG00000011545	0.0350834	0.732909	0.906429	2863.48	2704.75	2796.68	2564.27	2791.2	2804.55	arrb2b
ENSDARG00000011549	-0.52711	0.415316	0.723402	21.4274	8.05385	6.63899	19.273	18.5015	11.651	c1ql4a
ENSDARG00000011553	-0.185285	0.180225	0.472821	9595.59	7954.52	10877.2	11241.9	11047.1	10041.5	atp5pb
ENSDARG00000011555	-0.0556045	0.616825	0.850816	2191.44	2006.75	2137.76	2042.93	2210.93	2326.31	spag7
ENSDARG00000011564	0.0140528	0.898679	0.968445	5097.78	4758.48	5389.2	5392.57	4986.15	4725.3	sfpq
ENSDARG00000011570	-0.289643	0.122955	0.37384	374.006	404.035	298.755	359.441	457.491	491.559	pou6f1
ENSDARG00000011571	-0.163766	0.379817	0.694889	155.836	194.635	165.975	187.911	195.106	196.402	calcrlb
ENSDARG00000011573	-0.185031	0.500117	0.785989	358.423	362.423	182.572	438.46	284.25	299.041	abcb11a
ENSDARG00000011579	-0.0569273	0.891747	0.966188	50.6467	28.1885	29.0456	46.2551	25.2293	38.2817	hoxb10a
ENSDARG00000011581	0.113423	0.741553	0.909743	185.055	263.092	121.992	268.858	123.623	134.263	si:dkey-23k10.5
ENSDARG00000011582	0.00964887	0.937473	0.980827	2471.95	2324.88	2222.4	2100.75	2577.59	2288.03	sox5
ENSDARG00000011583	0.425195	0.00345364	0.0266901	1297.33	1503.39	1331.95	867.283	1063.83	1144.01	cry1ab
ENSDARG00000011594	0.0224966	0.895732	0.967695	436.34	355.712	509.543	400.877	447.399	436.634	smarcb1b
ENSDARG00000011597	-0.137996	0.305844	0.626925	1211.62	1138.28	1410.79	1414.63	1466.66	1266.07	atxn2l
ENSDARG00000011600	0.0484786	0.813121	0.938755	407.121	438.935	274.688	343.059	404.51	330.665	epha4b
ENSDARG00000011602	-0.486132	0.0319609	0.151465	169.472	267.119	225.726	384.495	296.024	254.657	si:dkeyp-117h8.2
ENSDARG00000011605	-0.752978	0.00230591	0.0194781	107.137	75.1693	107.884	132.02	179.128	176.984	dennd6b
ENSDARG00000011609	0.180227	0.091035	0.310111	1480.44	1582.58	1592.53	1338.51	1365.75	1407.55	si:ch211-262e15.1
ENSDARG00000011611	-0.0053333	0.960566	0.988283	2088.2	2394.68	2165.14	2224.1	2228.59	2222.56	actr1
ENSDARG00000011613	0.173691	0.199654	0.502627	2988.15	2706.09	3586.72	2593.18	2862.68	2778.48	rbm39a
ENSDARG00000011615	-0.271819	0.0486888	0.206073	9188.47	8765.27	11821.6	11856.7	11619.8	12483.7	mybpc3
ENSDARG00000011618	0.737736	0.000279027	0.00327062	1293.44	1947.69	1209.96	731.409	914.982	1020.29	slc26a2
ENSDARG00000011635	1.13256	0.0314708	0.149787	29.2192	57.7193	22.4066	9.63648	17.6605	21.6375	scxb
ENSDARG00000011640	-0.763913	0.00012859	0.00168091	950.599	1264.45	1275.52	1722.04	2591.89	1623.92	syt5b
ENSDARG00000011648	0.0799864	0.570655	0.824755	794.763	765.116	921.16	807.537	705.579	838.314	snrpd1
ENSDARG00000011652	0.543015	0.0577879	0.230659	153.888	194.635	97.0953	93.4738	92.5074	116.51	si:zfos-979f1.2
ENSDARG00000011661	0.275071	0.0643823	0.247641	851.254	1040.29	920.331	788.264	673.622	862.171	twf1b
ENSDARG00000011662	-0.0431327	0.728453	0.904074	999.298	1087.27	1059.75	1043.63	1012.54	1185.62	chuk
ENSDARG00000011665	-0.17731	0.219201	0.528623	13978.5	11835.1	17023.2	16167.1	15733	16546.6	aldoaa
ENSDARG00000011671	-0.69988	0.000373063	0.00419849	196.743	143.627	177.593	242.839	286.773	306.809	pde6b
ENSDARG00000011672	0.309877	0.0137753	0.0805677	1225.26	1417.48	1234.02	1063.87	965.441	1097.41	sema3b
ENSDARG00000011673	0.227419	0.271078	0.589067	146.096	185.239	160.166	133.947	157.263	130.38	si:ch211-246m6.5
ENSDARG00000011683	0.140827	0.455258	0.755025	225.962	181.212	182.572	166.711	185.015	178.648	prtfdc1
ENSDARG00000011693	0.201898	0.32912	0.651467	681.782	413.431	576.763	546.388	507.95	398.352	ttc36
ENSDARG00000011696	0.847682	0.00349893	0.0269025	142.2	147.654	84.6472	76.1282	58.0274	71.5702	esrrgb
ENSDARG00000011701	-1.29218	0.00246118	0.0204779	31.1672	30.8731	28.2157	109.856	73.1649	38.8365	ctsll
ENSDARG00000011703	-0.470675	0.0220511	0.115122	208.43	248.327	190.041	365.222	269.953	261.314	clocka
ENSDARG00000011723	0.0373782	0.870016	0.958085	95.4495	107.385	102.075	91.5465	102.599	103.194	zgc:56556
ENSDARG00000011724	0.0289499	0.865353	0.95728	449.976	520.816	441.493	383.532	465.06	532.06	marveld1
ENSDARG00000011727	0.457881	0.0250766	0.126928	276.609	230.877	190.871	160.929	157.263	184.196	b9d1
ENSDARG00000011740	0.0636168	0.529943	0.803474	2547.92	2504.75	2707.88	2453.45	2425.38	2549.9	u2af2b
ENSDARG00000011743	-0.294085	0.0942707	0.317306	492.831	324.839	409.128	517.479	512.154	469.367	pigo
ENSDARG00000011764	-0.0729152	0.615266	0.849998	473.352	422.827	520.331	496.279	477.674	518.745	ints13
ENSDARG00000011769	0.817584	1.77e-06	4.09e-05	783.075	859.077	842.322	370.041	479.356	557.582	cpm
ENSDARG00000011770	0.134904	0.288444	0.607785	997.35	1126.2	1025.72	867.283	999.08	1000.87	dhrs12
ENSDARG00000011777	0.291143	0.0214304	0.112688	2769.98	2651.06	2203.32	2070.88	1997.32	2153.21	cttn
ENSDARG00000011783	0.0150085	0.885773	0.964033	1496.02	1511.44	1456.43	1433.91	1518.8	1463.03	stag2a
ENSDARG00000011785	-0.00039547	0.999411	0.999816	13.6356	20.1346	21.5767	14.4547	27.7522	14.425	tbx6
ENSDARG00000011797	0.674083	6.46e-06	0.000127268	868.785	1067.14	879.667	517.479	613.913	631.371	fam46bb
ENSDARG00000011801	0.154028	0.560119	0.819119	155.836	116.781	108.714	108.892	142.125	89.324	wars2
ENSDARG00000011809	0.246929	0.212915	0.520266	272.713	302.019	204.979	211.039	232.95	209.162	mical1
ENSDARG00000011819	-0.0634126	0.604085	0.843069	1088.9	1134.25	1122.82	1273.94	1160.55	1066.89	pcnx
ENSDARG00000011821	0.300932	0.0281093	0.137872	2588.82	3124.89	2655.6	1989.93	2294.18	2507.18	plod2
ENSDARG00000011824	0.247351	0.0332535	0.155676	1910.94	1680.57	1741.91	1398.25	1570.94	1517.95	pbxip1b
ENSDARG00000011825	-0.255492	0.122838	0.373639	259.077	220.139	250.622	312.222	280.045	279.068	cetn3
ENSDARG00000011837	-0.177844	0.344895	0.664931	159.732	177.185	156.016	176.348	179.128	200.286	zgc:100846
ENSDARG00000011841	-0.0780258	0.641838	0.864463	5204.92	4022.9	6297.92	5344.39	5991.95	5058.73	atp5l
ENSDARG00000011845	0.0996919	0.551125	0.814168	276.609	299.335	247.303	269.821	255.657	241.341	chn2
ENSDARG00000011851	0.270125	0.0789788	0.283182	393.486	361.081	360.165	278.494	312.002	329.556	map2k5
ENSDARG00000011855	-0.040974	0.831572	0.945579	272.713	251.012	194.191	264.039	245.565	223.587	aak1a
ENSDARG00000011862	-0.828516	0.00145574	0.01338	208.43	375.846	232.365	345.95	600.457	504.875	inaa
ENSDARG00000011863	0.253465	0.0964141	0.321863	2695.96	2404.07	2204.15	1676.75	2311.84	2131.02	ptk7a
ENSDARG00000011869	0.973951	0.191466	0.489962	17.5315	33.5577	8.29874	2.89094	16.8195	9.98654	galnt8a.2
ENSDARG00000011870	-0.527361	0.00452602	0.0332015	490.883	359.739	433.194	491.46	692.964	659.666	sp8a
ENSDARG00000011876	0.155957	0.209701	0.515906	1871.98	1685.94	1589.21	1451.25	1487.69	1670.53	ednraa
ENSDARG00000011879	-0.831603	0.139846	0.406342	19.4795	13.4231	7.46887	24.0912	16.8195	27.1856	foxn1
ENSDARG00000011884	-0.177713	0.588733	0.834521	72.0741	53.6923	68.0497	83.8374	88.3025	48.2683	MFN1
ENSDARG00000011885	-0.0797247	0.519344	0.79701	746.064	751.693	814.937	869.21	781.267	799.478	mrpl19
ENSDARG00000011886	-1.22016	3.26e-08	1.24e-06	93.5015	118.123	96.2654	198.511	274.999	243.561	pdca
ENSDARG00000011890	-0.34895	0.0349764	0.161547	459.716	383.9	554.356	594.571	610.549	582.548	cry4
ENSDARG00000011897	0.209895	0.169568	0.456599	709.053	908.743	765.144	619.626	674.463	765.634	tsg101b
ENSDARG00000011909	0.134642	0.325922	0.647754	901.9	953.039	760.165	778.627	766.97	829.437	itpr2
ENSDARG00000011921	0.109783	0.373158	0.688798	2031.71	1763.79	1639.83	1718.18	1627.29	1681.62	txnl1
ENSDARG00000011925	-0.016795	0.887502	0.964847	950.599	961.093	1033.19	995.448	939.37	1047.48	spns1
ENSDARG00000011926	-0.32893	0.334728	0.655584	42.8549	59.0616	75.5186	93.4738	82.4157	52.7067	tpgs2
ENSDARG00000011929	-1.25824	0.0801264	0.285593	111.033	52.35	172.614	481.824	195.106	129.27	plp1b
ENSDARG00000011932	-0.0831754	0.508863	0.791017	948.651	947.67	1069.71	1100.49	1081.5	968.694	prkcbp1l
ENSDARG00000011934	0.799902	8.28e-11	5.8e-09	3854.99	3587.99	3162.65	2006.31	1907.33	2170.41	gyg1a
ENSDARG00000011941	-0.0511851	0.723543	0.902147	730.481	724.847	572.613	709.245	680.35	702.941	bmpr2a
ENSDARG00000011945	-0.0081051	0.950428	0.984137	913.588	951.697	848.132	918.356	823.316	982.009	slc35e1
ENSDARG00000011948	0.104067	0.321489	0.642541	2690.12	2424.21	2415.76	2294.45	2332.87	2370.69	insra
ENSDARG00000011956	1.80559	4.6e-28	5.96e-25	968.13	919.481	1007.47	221.639	280.886	322.343	dlx4a
ENSDARG00000011958	-0.0190758	0.874983	0.960122	993.454	931.562	999.999	1070.61	943.575	952.05	ctnnbl1
ENSDARG00000011961	-0.0641861	0.635132	0.861343	449.976	457.727	425.726	445.205	483.561	462.709	csrp2
ENSDARG00000011973	0.175667	0.259022	0.576527	325.307	387.927	346.058	293.913	312.843	331.22	slc35d1a
ENSDARG00000011975	1.43369	4.97e-05	0.000742074	118.825	88.5924	70.5393	21.2003	37.0029	42.1654	fmn1
ENSDARG00000011983	0.493416	0.0130953	0.0774494	194.795	217.454	180.913	125.274	157.263	137.592	zgc:136908
ENSDARG00000011989	-0.781986	5.3e-05	0.000787212	631.135	707.397	748.547	1025.32	1575.15	995.325	crx
ENSDARG00000011998	-0.801338	0.256944	0.574283	319.464	695.316	730.289	1873.33	762.765	407.784	bfsp2
ENSDARG00000011999	-0.165636	0.496028	0.782985	148.044	110.069	195.85	182.129	157.263	174.21	ybey
ENSDARG00000012002	0.0301009	0.865532	0.95728	409.069	334.235	323.651	386.423	293.501	359.515	slc38a7
ENSDARG00000012005	0.407176	0.00174782	0.0155203	1840.81	1640.3	1492.11	1147.7	1300.99	1292.7	mob2b
ENSDARG00000012013	0.77413	0.00682477	0.0461548	81.8138	132.889	117.012	53.0006	63.0732	78.2279	cpa6
ENSDARG00000012016	0.493107	0.00281869	0.0228369	956.443	800.016	726.97	498.206	600.457	657.447	hpgd
ENSDARG00000012019	-1.10339	1.99e-06	4.57e-05	116.877	128.862	123.651	333.422	261.544	203.06	glra1
ENSDARG00000012021	0.0036317	0.977749	0.99311	790.867	778.539	701.244	773.809	693.805	791.156	kdsr
ENSDARG00000012025	0.240389	0.0526754	0.216743	1295.39	1212.1	1154.36	936.666	1081.5	1074.66	hs6st2
ENSDARG00000012030	-0.0734347	0.877509	0.961095	35.0631	13.4231	24.8962	26.9821	21.0244	27.7404	dnaaf1
ENSDARG00000012035	0.151706	0.336632	0.657081	280.505	283.227	258.921	249.585	245.565	243.561	zgc:100832
ENSDARG00000012039	-0.151585	0.51208	0.793274	179.211	175.842	200.83	147.438	248.929	221.368	ttc26
ENSDARG00000012040	0.0924822	0.365776	0.682589	1794.06	1813.46	1736.1	1713.37	1669.34	1628.36	rnf19a
ENSDARG00000012044	0.40805	0.0265781	0.132427	253.233	260.408	220.747	192.73	161.467	196.402	polr3gla
ENSDARG00000012051	0.278926	0.288709	0.607876	112.981	91.277	78.8381	86.7283	73.1649	71.0154	mettl21a
ENSDARG00000012060	0.363588	0.0480222	0.204361	872.681	1037.6	671.368	575.298	712.307	713.482	thbs3b
ENSDARG00000012066	0.626184	9.5e-08	3.22e-06	4147.18	4477.94	3926.97	2589.32	2565.82	2972.1	dcn
ENSDARG00000012071	1.17971	4.46e-11	3.31e-09	1248.64	1563.79	1209.96	459.66	645.029	667.988	angptl1a
ENSDARG00000012072	-0.0945614	0.603185	0.8424	255.181	197.319	251.452	241.876	272.476	237.458	atp5s
ENSDARG00000012073	0.0419124	0.753838	0.914637	825.93	797.331	808.298	693.826	805.655	858.287	kif15
ENSDARG00000012076	0.288304	0.267419	0.58481	3459.56	3953.1	1903.73	3385.29	2327.82	1913.53	apoa1a
ENSDARG00000012078	0.177796	0.117856	0.365654	4412.1	4367.87	5146.05	4039.61	4273	4007.37	meis1b
ENSDARG00000012113	0.326297	0.127821	0.383497	163.628	127.519	175.103	127.202	124.464	121.503	c19h1orf109
ENSDARG00000012125	-0.781451	0.0010126	0.00985742	101.293	71.1424	97.9252	136.838	171.559	155.346	cnga1
ENSDARG00000012126	-0.687664	0.00150005	0.0136958	130.513	144.969	169.294	207.184	292.66	223.033	zgc:109965
ENSDARG00000012135	0.027893	0.86793	0.957976	262.973	319.469	271.369	285.24	296.865	257.431	fbxl2
ENSDARG00000012137	-0.091042	0.712928	0.896889	103.241	100.673	102.075	83.8374	117.737	122.612	cyp46a1.1
ENSDARG00000012138	-0.0630545	0.674809	0.881744	1012.93	991.966	1199.17	992.557	1289.22	1071.33	sgce
ENSDARG00000012140	-0.329682	0.0315341	0.150024	831.774	825.52	1107.88	1164.09	1094.11	1227.79	ccnl1b
ENSDARG00000012141	-0.0896069	0.493576	0.78177	1429.79	1473.85	1674.69	1454.14	1763.53	1659.98	papolg
ENSDARG00000012144	-0.0604258	0.600568	0.840292	1145.39	1183.92	1231.53	1322.12	1169.8	1226.68	emc7
ENSDARG00000012177	0.194295	0.230808	0.543609	261.025	316.785	281.327	249.585	253.975	249.109	rab4b
ENSDARG00000012184	-0.106177	0.548123	0.812457	216.222	228.192	196.68	239.948	207.721	239.677	zgc:162872
ENSDARG00000012192	0.536896	2.71e-05	0.000439262	755.804	809.412	763.484	494.351	560.931	548.705	cant1a
ENSDARG00000012194	-0.169724	0.407617	0.71728	3839.41	3212.14	2956.01	5079.39	3313.45	2862.25	scp2a
ENSDARG00000012196	0.118914	0.554293	0.815686	525.946	651.02	413.277	406.659	492.812	559.246	fer
ENSDARG00000012199	-0.0478329	0.743319	0.910809	502.571	515.446	564.315	493.388	536.543	606.959	gpt2
ENSDARG00000012204	-0.148665	0.532207	0.804469	114.929	116.781	91.2862	108.892	137.079	109.297	CDK18
[truncated: 20,016 more rows]

## Sheet: genes_in_clusters
Gene name	Cluster
ccdc80	Cluster 1
hoxb2a	Cluster 2
ptpn4b	Cluster 3
pde6a	Cluster 4
cntn2	Cluster 5
stx1b	Cluster 6
slc1a4	Cluster 4
nr4a1	Cluster 3
rassf6	Cluster 7
skap2	Cluster 1
slc17a6a	Cluster 3
gas2a	Cluster 8
actn3b	Cluster 8
inppl1b	Cluster 2
csmd2	Cluster 5
gpm6bb	Cluster 3
tnxba	Cluster 1
nalcn	Cluster 5
tuba1a	Cluster 9
vill	Cluster 8
pfkfb3	Cluster 6
dock5	Cluster 7
cthrc1b	Cluster 1
myhb	Cluster 8
stxbp1a	Cluster 3
qkib	Cluster 5
aspn	Cluster 1
rho	Cluster 4
rtca	Cluster 4
sypb	Cluster 3
mmp14a	Cluster 1
epb41l3a	Cluster 4
lhx8a	Cluster 1
frmd6	Cluster 1
cry-dash	Cluster 2
itgb6	Cluster 8
itga10	Cluster 1
dmbx1b	Cluster 6
rundc3ab	Cluster 9
syngr1a	Cluster 3
dpysl3	Cluster 6
mylpfb	Cluster 7
pcsk1	Cluster 5
rnf145a	Cluster 5
rgs5a	Cluster 1
stxbp5a	Cluster 4
sdc2	Cluster 8
spon2b	Cluster 1
gdf5	Cluster 1
pdx1	Cluster 8
rasgrf2b	Cluster 5
fndc1	Cluster 1
gbx2	Cluster 6
meis1a	Cluster 2
lrrc4.2	Cluster 6
rhcga	Cluster 1
dab1b	Cluster 4
tenm1	Cluster 4
foxa2	Cluster 1
neurod4	Cluster 4
col8a1b	Cluster 1
tmem59l	Cluster 5
ctnnd2b	Cluster 4
LHX3	Cluster 4
aqp3a	Cluster 1
cx28.6	Cluster 1
isl2a	Cluster 2
syt9a	Cluster 6
phyhipla	Cluster 5
grm2a	Cluster 4
tmem63c	Cluster 4
rnd1b	Cluster 6
slc6a3	Cluster 7
hecw1b	Cluster 4
slc45a1	Cluster 9
hdr	Cluster 4
b3gnt5b	Cluster 1
grm5a	Cluster 6
nmnat2	Cluster 5
gpr22a	Cluster 4
lrrc4ba	Cluster 4
gpm6ab	Cluster 3
panx3	Cluster 1
six4a	Cluster 1
tbr1b	Cluster 3
fgfr3	Cluster 8
lrp1ba	Cluster 6
esrrb	Cluster 4
slc8a3	Cluster 6
anos1b	Cluster 1
ppp3ca	Cluster 5
oclna	Cluster 1
camkvb	Cluster 5
tpm3	Cluster 1
cpn1	Cluster 1
pdcd6	Cluster 1
camk4	Cluster 4
slc5a5	Cluster 1
grapa	Cluster 4
dnase1l1	Cluster 1
nfkbiaa	Cluster 3
ucmab	Cluster 2
pou4f1	Cluster 4
vsx2	Cluster 4
smyd2b	Cluster 8
f3b	Cluster 3
olfml2ba	Cluster 1
gpm6ba	Cluster 5
scn8aa	Cluster 6
ncanb	Cluster 5
enpp1	Cluster 1
tnni2a.2	Cluster 1
slc25a6	Cluster 4
htra4	Cluster 1
aim1b	Cluster 7
gpr37l1a	Cluster 4
myof	Cluster 8
tas1r3	Cluster 1
crlf1b	Cluster 1
stxbp5l	Cluster 5
pdgfrl	Cluster 2
sgk2b	Cluster 4
gpr27	Cluster 5
slitrk2	Cluster 4
eomesa	Cluster 4
klhl41b	Cluster 8
elovl4a	Cluster 6
arntl1a	Cluster 4
urod	Cluster 9
galnt9	Cluster 6
kifap3b	Cluster 4
lhx6	Cluster 1
wnt8b	Cluster 6
cacna1ab	Cluster 9
celf3b	Cluster 4
her13	Cluster 4
gtf2h4	Cluster 6
l1cama	Cluster 5
kcnk2b	Cluster 5
zbtb16a	Cluster 4
grm2b	Cluster 3
mycb	Cluster 4
ric8a	Cluster 3
ela3l	Cluster 9
odc1	Cluster 4
barx1	Cluster 1
chmp4c	Cluster 8
prdm12b	Cluster 5
avpr2aa	Cluster 1
opn4.1	Cluster 3
nsfa	Cluster 3
amph	Cluster 4
ttyh3b	Cluster 6
fabp7a	Cluster 4
atp1a1a.2	Cluster 8
cpne2	Cluster 4
atf3	Cluster 3
camta1b	Cluster 9
lhx1b	Cluster 5
fth1b	Cluster 8
onecut1	Cluster 4
pcdh15b	Cluster 3
foxl1	Cluster 2
ugp2b	Cluster 1
pax1a	Cluster 1
myt1la	Cluster 4
vezf1a	Cluster 5
asic1a	Cluster 6
mmp14b	Cluster 1
tspan7b	Cluster 4
pcolce2a	Cluster 2
sox21b	Cluster 2
lmo3	Cluster 4
cacng1a	Cluster 8
camk1gb	Cluster 3
marcksb	Cluster 5
eml2	Cluster 8
tfap2e	Cluster 5
col11a1b	Cluster 1
rhbg	Cluster 1
chrna1	Cluster 8
BX296551.1	Cluster 5
sele	Cluster 4
myo1eb	Cluster 1
hlx1	Cluster 2
col16a1	Cluster 1
anxa3a	Cluster 8
fev	Cluster 2
dnm1b	Cluster 4
pvalb6	Cluster 6
prkar2ab	Cluster 3
MAP3K13	Cluster 6
foxi3b	Cluster 1
gng3	Cluster 6
rcvrn3	Cluster 3
mcl1a	Cluster 4
klc1a	Cluster 3
pou3f1	Cluster 5
dmbx1a	Cluster 4
erc1a	Cluster 6
icn	Cluster 1
vim	Cluster 2
trim13	Cluster 5
CU856539.1	Cluster 3
ssh1b	Cluster 5
dnm1a	Cluster 5
itpkb	Cluster 8
slc1a6	Cluster 4
plppr3a	Cluster 4
fezf1	Cluster 5
ptgs2b	Cluster 3
srpx	Cluster 1
ndrg1b	Cluster 4
scara5	Cluster 1
slc25a25a	Cluster 4
sarm1	Cluster 5
clic2	Cluster 4
hoxb6a	Cluster 1
gngt2a	Cluster 4
msi1	Cluster 4
scin	Cluster 7
thbs1b	Cluster 1
dla	Cluster 5
mpp2b	Cluster 5
fgfr1a	Cluster 1
glra3	Cluster 3
dpysl5a	Cluster 4
sema3fa	Cluster 1
fgfr1b	Cluster 1
otx2b	Cluster 4
esrp1	Cluster 8
enpp2	Cluster 1
tlx2	Cluster 1
fyna	Cluster 4
mknk2a	Cluster 4
col2a1b	Cluster 1
gnaq	Cluster 6
myl4	Cluster 1
dennd6b	Cluster 4
slc26a2	Cluster 8
syt5b	Cluster 3
pde6b	Cluster 4
esrrgb	Cluster 7
ctsll	Cluster 9
cpm	Cluster 1
fam46bb	Cluster 1
inaa	Cluster 3
sp8a	Cluster 3
pdca	Cluster 5
gyg1a	Cluster 1
dlx4a	Cluster 2
fmn1	Cluster 1
crx	Cluster 3
cpa6	Cluster 8
glra1	Cluster 9
dcn	Cluster 1
angptl1a	Cluster 1
cnga1	Cluster 4
cant1a	Cluster 1
rgma	Cluster 8
syt13	Cluster 9
myoz2a	Cluster 2
capn9	Cluster 1
trim46a	Cluster 5
eya4	Cluster 8
col11a2	Cluster 1
rassf4	Cluster 6
spint1b	Cluster 1
rlbp1a	Cluster 4
ak5	Cluster 3
col5a1	Cluster 1
hpx	Cluster 6
saga	Cluster 5
tfap2b	Cluster 5
poc1bl	Cluster 8
myhz2	Cluster 1
tnfsf13b	Cluster 2
asb18	Cluster 2
rhoub	Cluster 1
cfl1l	Cluster 1
ppfia2	Cluster 4
dtnbb	Cluster 4
hoxb5a	Cluster 8
dmtn	Cluster 4
dlx1a	Cluster 1
tmem179	Cluster 5
crispld1b	Cluster 1
slc2a3a	Cluster 4
guca1b	Cluster 5
lmna	Cluster 8
map3k9	Cluster 4
hoxb4a	Cluster 2
gadd45bb	Cluster 3
tnfb	Cluster 4
napba	Cluster 5
cilp2	Cluster 1
slc25a55b	Cluster 8
tnni2a.3	Cluster 2
fam219ab	Cluster 5
aldh3b1	Cluster 1
slc16a9a	Cluster 4
lhx1a	Cluster 6
ngfb	Cluster 1
olfm1b	Cluster 4
fam184a	Cluster 4
myl1	Cluster 1
otpa	Cluster 6
pdlim3b	Cluster 1
eya1	Cluster 8
camk2d2	Cluster 4
dlgap1a	Cluster 6
eno2	Cluster 4
brinp2	Cluster 4
rab11al	Cluster 8
elavl3	Cluster 4
rab3c	Cluster 4
trpv6	Cluster 8
pfdn1	Cluster 7
slc38a5b	Cluster 1
dlx3b	Cluster 8
ankrd13b	Cluster 5
mfsd6l	Cluster 8
lrrc4bb	Cluster 3
fhl5	Cluster 8
l3mbtl1a	Cluster 4
prph2b	Cluster 3
syngr3a	Cluster 6
cnih3	Cluster 4
g6pcb	Cluster 3
ntng1a	Cluster 5
cdh4	Cluster 4
l1camb	Cluster 6
dmrt2a	Cluster 2
camkk1b	Cluster 4
fbln2	Cluster 1
atp6v0a1b	Cluster 5
ror1	Cluster 1
mpp3a	Cluster 5
cdkl5	Cluster 4
mab21l2	Cluster 2
alpi.1	Cluster 1
fosl1a	Cluster 3
foxf1	Cluster 2
arl3l2	Cluster 3
slc24a4a	Cluster 4
gpc4	Cluster 2
slc4a8	Cluster 6
gad2	Cluster 3
zic2a	Cluster 4
zic1	Cluster 4
rasl11b	Cluster 2
ca15a	Cluster 1
msx3	Cluster 1
creb3l1	Cluster 1
npas1	Cluster 3
slc44a1a	Cluster 8
matn4	Cluster 8
zic5	Cluster 3
slc6a2	Cluster 3
trib3	Cluster 3
dip2bb	Cluster 3
ptch1	Cluster 8
fut9a	Cluster 4
anxa5b	Cluster 8
slc17a7a	Cluster 4
gata3	Cluster 8
gabbr1b	Cluster 6
gnao1a	Cluster 5
cd9b	Cluster 8
abcc6a	Cluster 2
neurod2	Cluster 6
myofl	Cluster 1
kif3ca	Cluster 6
nr2f1b	Cluster 5
foxf2a	Cluster 2
scml4	Cluster 9
f11r.1	Cluster 1
kidins220b	Cluster 6
epha2a	Cluster 3
unc13ba	Cluster 4
sphkap	Cluster 6
mylz3	Cluster 8
ncam2	Cluster 4
kif25	Cluster 4
nova2	Cluster 4
mmp2	Cluster 1
grm6a	Cluster 6
rorcb	Cluster 5
bgna	Cluster 1
ntm	Cluster 3
ptchd1	Cluster 6
acvrl1	Cluster 8
atp1a3a	Cluster 4
trim101	Cluster 2
olfm1a	Cluster 5
frzb	Cluster 1
pth1rb	Cluster 2
znf503	Cluster 2
midn	Cluster 3
slc6a9	Cluster 5
igf2a	Cluster 2
scamp5a	Cluster 6
esrp2	Cluster 1
dclk1a	Cluster 4
mmp24	Cluster 3
fat2	Cluster 1
gabbr1a	Cluster 6
cplx2l	Cluster 5
barhl1b	Cluster 6
tpm4b	Cluster 1
lrit1a	Cluster 3
camsap1a	Cluster 4
sema3aa	Cluster 1
phactr3b	Cluster 4
dusp5	Cluster 4
rab39ba	Cluster 3
sparc	Cluster 1
rergla	Cluster 8
AMOTL1	Cluster 1
cry5	Cluster 1
sp7	Cluster 1
neurod1	Cluster 4
col12a1b	Cluster 1
twist3	Cluster 2
pou2f2a	Cluster 9
fgl2b	Cluster 8
aldocb	Cluster 4
oatx	Cluster 5
celsr2	Cluster 4
rom1a	Cluster 5
atp1a1b	Cluster 4
rcvrn2	Cluster 3
tal1	Cluster 6
ptprdb	Cluster 6
col1a2	Cluster 1
cldn11a	Cluster 1
thbs4b	Cluster 1
ek1	Cluster 5
jdp2b	Cluster 5
nova1	Cluster 6
btg2	Cluster 5
cacng8a	Cluster 6
ism1	Cluster 2
atp2a1	Cluster 8
rnf144aa	Cluster 3
snap25a	Cluster 6
mdkb	Cluster 6
arrdc2	Cluster 2
tnr	Cluster 3
neurod6b	Cluster 4
rac3b	Cluster 4
necap1	Cluster 4
ptprz1b	Cluster 5
gli2b	Cluster 1
gabrp	Cluster 4
fam49ba	Cluster 1
pth1ra	Cluster 1
slc35a3b	Cluster 8
prickle2a	Cluster 4
rtn1b	Cluster 4
ptpreb	Cluster 4
thrb	Cluster 4
mybpc2b	Cluster 8
prph2l	Cluster 3
gria1a	Cluster 5
fbp1a	Cluster 2
cdh11	Cluster 1
olfml2bb	Cluster 1
cntn5	Cluster 6
lhfpl3	Cluster 3
negr1	Cluster 5
fzd3a	Cluster 3
col7a1	Cluster 1
cacna1ba	Cluster 9
asap3	Cluster 1
vax1	Cluster 4
hsp70.3	Cluster 5
tnc	Cluster 8
map1ab	Cluster 4
opn4a	Cluster 5
dspa	Cluster 1
cd81b	Cluster 1
pkd2l1	Cluster 8
lad1	Cluster 1
skilb	Cluster 3
hoxa2b	Cluster 2
cyr61	Cluster 3
fez1	Cluster 4
pcp4l1	Cluster 4
crema	Cluster 3
vsnl1a	Cluster 3
tfap2d	Cluster 4
fmn2a	Cluster 3
atp2b3b	Cluster 4
ahr1b	Cluster 6
sh3gl2a	Cluster 3
AL845324.1	Cluster 6
cacna1fb	Cluster 4
spon1b	Cluster 1
gabrb3	Cluster 4
ryr1b	Cluster 1
mark4a	Cluster 5
phactr1	Cluster 4
mdga2a	Cluster 4
coch	Cluster 1
tmem38a	Cluster 8
cav3	Cluster 1
wasf2	Cluster 1
c1qtnf4	Cluster 3
col4a3bpa	Cluster 8
col9a2	Cluster 2
slc4a1b	Cluster 1
foxo6b	Cluster 5
gng13a	Cluster 1
dpp6b	Cluster 4
col5a2b	Cluster 1
dscama	Cluster 9
gna14a	Cluster 1
syngr3b	Cluster 3
ppp3cb	Cluster 5
magixa	Cluster 5
syt2a	Cluster 5
gbgt1l1	Cluster 8
gfap	Cluster 6
ccsapa	Cluster 5
igfbp5b	Cluster 1
nhlh2	Cluster 5
gucy2f	Cluster 4
prr15la	Cluster 2
adgrb2	Cluster 4
fstl3	Cluster 7
grm6b	Cluster 3
grin1b	Cluster 4
sox12	Cluster 4
camk2n1a	Cluster 3
shox	Cluster 1
rhoq	Cluster 1
col11a1a	Cluster 1
xkr7	Cluster 4
rfx4	Cluster 4
six1b	Cluster 8
rab15	Cluster 3
en2a	Cluster 5
socs3b	Cluster 4
grm1a	Cluster 5
rom1b	Cluster 4
krt1-c5	Cluster 1
pcdh17	Cluster 5
arpc1b	Cluster 2
slc38a3a	Cluster 5
znf804a	Cluster 6
rs1a	Cluster 4
slc25a4	Cluster 8
gad1b	Cluster 4
elovl4b	Cluster 4
lrfn1	Cluster 6
adcyap1b	Cluster 4
tnfaip3	Cluster 5
ucmaa	Cluster 7
grin1a	Cluster 4
pfkpa	Cluster 4
rdh8a	Cluster 3
bmp1b	Cluster 5
diras1a	Cluster 4
sh2d3ca	Cluster 3
dscamb	Cluster 4
pax2a	Cluster 9
zbtb18	Cluster 3
stxbp6l	Cluster 6
rps6ka2	Cluster 4
itgb4	Cluster 1
plppr3b	Cluster 3
gdap1l1	Cluster 6
cntfr	Cluster 8
CYTH2	Cluster 6
calcr	Cluster 4
gbe1a	Cluster 2
klf6a	Cluster 3
lnx2a	Cluster 4
foxd1	Cluster 2
syt9b	Cluster 4
hoxb3a	Cluster 2
stx11b.1	Cluster 3
nexmifb	Cluster 3
serpine2	Cluster 2
hsp70.1	Cluster 5
tkta	Cluster 4
tmprss9	Cluster 7
slc6a14	Cluster 8
glipr1b	Cluster 4
mal	Cluster 2
stmn4	Cluster 6
mybpc2a	Cluster 1
matn1	Cluster 1
scdb	Cluster 5
tnnt3a	Cluster 8
grin2bb	Cluster 4
pkd1a	Cluster 2
crabp2b	Cluster 8
tppp3	Cluster 1
rnd1a	Cluster 4
syt1a	Cluster 3
ccdc3b	Cluster 1
2003-09-01	Cluster 4
cldn11b	Cluster 2
b3gat2	Cluster 4
cpa1	Cluster 9
fgf10a	Cluster 2
ccdc80l1	Cluster 1
baiap2l1b	Cluster 1
notum1a	Cluster 1
lhx2b	Cluster 3
vamp1	Cluster 3
zic4	Cluster 5
six6b	Cluster 4
efna2a	Cluster 1
reep2	Cluster 6
rd3	Cluster 4
cort	Cluster 6
col5a2a	Cluster 1
fosab	Cluster 4
grm3	Cluster 5
pthlha	Cluster 2
adcy8	Cluster 4
tbx1	Cluster 1
ptbp1b	Cluster 8
six4b	Cluster 1
scg5	Cluster 6
cthl	Cluster 4
tnnt2c	Cluster 1
tmtopsb	Cluster 4
pde4a	Cluster 6
cacng2a	Cluster 3
pax2b	Cluster 6
rcan3	Cluster 3
neb	Cluster 8
foxg1b	Cluster 4
gria3a	Cluster 4
kcnd2	Cluster 4
pacsin1a	Cluster 3
kcnc1b	Cluster 3
sult2st1	Cluster 1
stmn2a	Cluster 6
gsto2	Cluster 8
nxph1	Cluster 4
rorb	Cluster 4
stmn1b	Cluster 4
rbm48	Cluster 1
igsf9ba	Cluster 4
prrx1a	Cluster 1
cyp26a1	Cluster 1
prom1b	Cluster 4
BX664715.1	Cluster 6
rgmd	Cluster 7
rarga	Cluster 1
lingo1a	Cluster 6
serpini1	Cluster 5
slit3	Cluster 1
palmdb	Cluster 5
grin2aa	Cluster 6
lmo1	Cluster 4
rab6ba	Cluster 6
scn4ab	Cluster 1
celf3a	Cluster 4
scel	Cluster 8
pvalb7	Cluster 8
kcnip1b	Cluster 4
slc1a7a	Cluster 3
dmrt3a	Cluster 8
entpd3	Cluster 1
capns1a	Cluster 1
pafah1b2	Cluster 4
cyr61l1	Cluster 2
atp2a1l	Cluster 8
entpd2a.1	Cluster 1
sfrp1a	Cluster 1
atp6v0a2a	Cluster 4
gbgt1l3	Cluster 1
znf703	Cluster 1
hs3st1l2	Cluster 6
ext1c	Cluster 2
rad21b	Cluster 4
scxa	Cluster 2
marcksl1b	Cluster 4
arl5c	Cluster 4
gsx1	Cluster 4
gngt1	Cluster 4
col1a1b	Cluster 1
acana	Cluster 1
fndc5b	Cluster 9
lingo1b	Cluster 4
fam49al	Cluster 6
mfsd2ab	Cluster 9
cdr2a	Cluster 5
tnni2b.1	Cluster 1
ptprn2	Cluster 4
caly	Cluster 5
sept5b	Cluster 4
gnao1b	Cluster 6
itga11a	Cluster 2
fnbp1a	Cluster 6
pitx2	Cluster 8
npy	Cluster 4
gcgrb	Cluster 4
gnb1l	Cluster 6
golga7ba	Cluster 4
calb2b	Cluster 4
acta1a	Cluster 8
cyfip2	Cluster 4
cldn7a	Cluster 4
ponzr6	Cluster 2
PRKAR2B	Cluster 4
cacng6a	Cluster 1
rab11fip1b	Cluster 7
syt4	Cluster 4
pdxkb	Cluster 4
gpr185b	Cluster 4
sema3e	Cluster 8
atp6v0cb	Cluster 4
st8sia5	Cluster 5
tnni4b.2	Cluster 5
pou2f2a.1	Cluster 4
krt91	Cluster 1
krt15	Cluster 1
f13a1b	Cluster 1
edn1	Cluster 2
golph3l	Cluster 1
arf3b	Cluster 6
DISP3	Cluster 4
ddhd1b	Cluster 6
cxcl12a	Cluster 1
TENM2	Cluster 6
zic2b	Cluster 4
chrm1a	Cluster 8
klhl17	Cluster 5
cnrip1b	Cluster 3
scube2	Cluster 1
ephb2a	Cluster 5
pax5	Cluster 4
gria4a	Cluster 5
gria3b	Cluster 4
SYNPR	Cluster 9
bhlhe23	Cluster 4
lgals8b	Cluster 3
nkx3.2	Cluster 2
fscn1b	Cluster 4
slc43a1b	Cluster 1
uncx4.1	Cluster 5
pvalb8	Cluster 2
nptx2a	Cluster 6
col9a3	Cluster 2
il11a	Cluster 3
cacna1aa	Cluster 4
cdk5r1a	Cluster 4
lin7b	Cluster 4
syt5a	Cluster 3
fus	Cluster 5
tubb5	Cluster 4
prph2a	Cluster 3
fgfbp2b	Cluster 1
ddx5	Cluster 4
pkdccb	Cluster 1
sagb	Cluster 4
sulf1	Cluster 8
csrnp1b	Cluster 3
stmn3	Cluster 4
b3gnt7	Cluster 8
scg2b	Cluster 3
pip4p1a	Cluster 6
ajap1	Cluster 6
cavin4a	Cluster 8
gpr160	Cluster 1
casq1a	Cluster 8
plk3	Cluster 5
myrip	Cluster 5
chmp5a	Cluster 4
en2b	Cluster 5
drd1b	Cluster 4
fbxo5	Cluster 4
hhatla	Cluster 8
nkx2.3	Cluster 1
tefa	Cluster 1
trim9	Cluster 6
lamb4	Cluster 8
mhc1uma	Cluster 8
trpm3	Cluster 6
igfbp5a	Cluster 1
six1a	Cluster 1
ccl19b	Cluster 7
dlg4b	Cluster 4
il13ra2	Cluster 1
dhrs7ca	Cluster 8
lhx4	Cluster 4
bag3	Cluster 3
ccdc85a	Cluster 4
LRFN3	Cluster 6
eef1a1a	Cluster 3
tubb2	Cluster 6
loxl3b	Cluster 1
ptk2bb	Cluster 1
nrgna	Cluster 6
slc6a1b	Cluster 4
itm2cb	Cluster 5
xpc	Cluster 1
gsta.2	Cluster 1
fibina	Cluster 1
prom1a	Cluster 5
neurod6a	Cluster 5
cldn1	Cluster 1
snai2	Cluster 1
GALNTL6	Cluster 6
zfpm2a	Cluster 4
fosaa	Cluster 9
grm4	Cluster 5
rgs16	Cluster 4
fstl5	Cluster 3
scrt1b	Cluster 5
rap2ab	Cluster 6
onecutl	Cluster 6
runx2a	Cluster 1
sox19b	Cluster 1
scamp5b	Cluster 3
apoeb	Cluster 1
spred3	Cluster 6
nptxra	Cluster 5
klf2b	Cluster 3
csgalnact1a	Cluster 1
b3gat1a	Cluster 6
ckmb	Cluster 8
lrrc32	Cluster 1
fosl2	Cluster 3
inhbb	Cluster 1
tsku	Cluster 1
ildr1b	Cluster 8
meox2a	Cluster 8
kdelr3	Cluster 7
fgf14	Cluster 4
itgbl1	Cluster 1
calb2a	Cluster 1
jagn1a	Cluster 3
LO018380.1	Cluster 4
barx2	Cluster 1
cnfn	Cluster 8
ceacam1	Cluster 1
slc17a6b	Cluster 5
smtnl1	Cluster 1
csdc2a	Cluster 5
sh2d4a	Cluster 7
dnajb1b	Cluster 5
bmf2	Cluster 4
atp6ap1a	Cluster 4
bmp2b	Cluster 2
slc24a1	Cluster 4
ndst3	Cluster 9
dlg4a	Cluster 6
cxcr4b	Cluster 8
prrx1b	Cluster 1
pou3f3a	Cluster 5
tal2	Cluster 4
bin1a	Cluster 9
lhx8b	Cluster 2
foxl2a	Cluster 1
myl13	Cluster 7
atp8b3	Cluster 8
dlx6a	Cluster 1
dlx5a	Cluster 1
impdh1a	Cluster 3
syndig1l	Cluster 6
galnt17	Cluster 6
tnni1c	Cluster 7
s1pr1	Cluster 4
parp6a	Cluster 6
cts12	Cluster 8
gdf7	Cluster 1
rab3c.1	Cluster 5
egr2b	Cluster 6
disp2	Cluster 4
gpr173	Cluster 5
dnajc5aa	Cluster 5
gng8	Cluster 5
sypa	Cluster 3
fpr1	Cluster 8
camk2d1	Cluster 8
napgb	Cluster 4
nog2	Cluster 1
blf	Cluster 4
slc1a3b	Cluster 4
ripk4	Cluster 8
arrb1	Cluster 6
irf1b	Cluster 4
ckbb	Cluster 5
obscna	Cluster 2
ank2b	Cluster 4
xkr6b	Cluster 4
itm2ca	Cluster 4
atp6v1b2	Cluster 4
atp2b3a	Cluster 4
otx5	Cluster 3
ca4a	Cluster 6
slc6a8	Cluster 6
cadpsa	Cluster 6
cnih2	Cluster 6
nefmb	Cluster 9
nrxn3a	Cluster 6
ms4a17a.7	Cluster 1
ms4a17a.9	Cluster 2
st6galnac1.1	Cluster 8
nme2a	Cluster 3
rab3ab	Cluster 5
tmem244	Cluster 4
nptnb	Cluster 3
gabrr1	Cluster 4
fgf11b	Cluster 4
stmn4l	Cluster 4
lgals3b	Cluster 8
loxl2a	Cluster 1
vsnl1b	Cluster 6
loxl2b	Cluster 1
pitpnab	Cluster 5
egr2a	Cluster 5
ogn	Cluster 1
grid1b	Cluster 4
padi2	Cluster 8
gnat1	Cluster 4
endou	Cluster 9
fto	Cluster 6
spp1	Cluster 1
opn1mw2	Cluster 5
tp63	Cluster 1
unc119b	Cluster 3
sned1	Cluster 1
gfi1ab	Cluster 1
ca4c	Cluster 9
st6gal1	Cluster 4
camk1ga	Cluster 3
nr4a2b	Cluster 6
ppp1r14ba	Cluster 5
emp2	Cluster 8
plppr2b	Cluster 4
stx12l	Cluster 5
dusp4	Cluster 4
fmoda	Cluster 1
dhrs3a	Cluster 2
tuba2	Cluster 3
slc16a3	Cluster 4
chad	Cluster 1
cdk5r1b	Cluster 5
shisa9a	Cluster 4
rgs9b	Cluster 5
gsnb	Cluster 1
gsg1l2b	Cluster 4
klhl14	Cluster 3
st8sia3	Cluster 6
map7d2b	Cluster 6
gcm2	Cluster 1
epdr1	Cluster 4
slc35g2b	Cluster 4
bik	Cluster 1
hsd17b2	Cluster 1
OTUD7A	Cluster 6
mybpc1	Cluster 8
bcat1	Cluster 9
lum	Cluster 1
tnni2a.1	Cluster 8
elavl4	Cluster 6
ca12	Cluster 8
cntn1b	Cluster 4
cped1	Cluster 1
syt10	Cluster 5
prmt8b	Cluster 6
srgap1b	Cluster 4
acanb	Cluster 8
tnnt2e	Cluster 7
mapk11	Cluster 4
galnt8b.1	Cluster 1
slc38a2	Cluster 6
mmp30	Cluster 1
nr2e3	Cluster 4
crabp1a	Cluster 4
pax6b	Cluster 4
slc6a1a	Cluster 5
syn2a	Cluster 6
tmcc2	Cluster 4
slc7a10b	Cluster 9
hyal4	Cluster 1
kcnc1a	Cluster 4
islr2	Cluster 3
abcc8	Cluster 4
STX3	Cluster 3
rrad	Cluster 4
rtn4rl2a	Cluster 6
tspan1	Cluster 8
nxnl1	Cluster 3
pcolceb	Cluster 1
col4a6	Cluster 1
col4a5	Cluster 1
rag1	Cluster 6
rcvrna	Cluster 3
ociad2	Cluster 2
pou2f3	Cluster 1
pak6b	Cluster 1
mia	Cluster 1
sgms2	Cluster 1
fgfrl1b	Cluster 1
tmem35	Cluster 5
cpeb2	Cluster 6
tnmd	Cluster 1
shisa9b	Cluster 6
fermt1	Cluster 8
pkp1b	Cluster 8
lrrtm1	Cluster 4
egf	Cluster 4
chrnb3a	Cluster 9
gria2b	Cluster 3
EVI5L	Cluster 6
glrbb	Cluster 6
opn3	Cluster 6
zdhhc12b	Cluster 3
runx3	Cluster 1
rx3	Cluster 3
gabrr2a	Cluster 4
sema4e	Cluster 1
tubb1	Cluster 9
clvs2	Cluster 9
pcp4a	Cluster 4
b3gnt7l	Cluster 2
galnt16	Cluster 4
ppfia4	Cluster 4
itgb1b.1	Cluster 8
inab	Cluster 5
mylpfa	Cluster 8
atp1b4	Cluster 4
cilp	Cluster 1
nptxrb	Cluster 4
myl2b	Cluster 1
mpp2a	Cluster 4
cntn3b	Cluster 4
ngb	Cluster 4
aqp9b	Cluster 3
entpd5a	Cluster 1
osbp2	Cluster 5
EML5	Cluster 4
nog3	Cluster 1
hspa4l	Cluster 6
jakmip2	Cluster 6
wdr76	Cluster 1
tspan3b	Cluster 5
adrb3a	Cluster 1
gabrg2	Cluster 6
adcyap1r1b	Cluster 4
apbb3	Cluster 4
pax9	Cluster 1
crip1	Cluster 2
rargb	Cluster 8
nfatc4	Cluster 2
adgra1a	Cluster 4
mthfd2l	Cluster 4
homeza	Cluster 3
rerglb	Cluster 7
pcbp3	Cluster 3
fzd2	Cluster 2
epha4a	Cluster 1
clip3	Cluster 6
adrb2b	Cluster 4
samsn1a	Cluster 4
mfsd6b	Cluster 8
cldni	Cluster 1
fam46ab	Cluster 3
col10a1a	Cluster 1
ghra	Cluster 8
plcxd3	Cluster 4
six3b	Cluster 4
ppp2r5b	Cluster 6
ponzr5	Cluster 8
itih1	Cluster 1
cxcl12b	Cluster 1
mylipb	Cluster 1
ccnl1a	Cluster 4
slc8a4a	Cluster 3
epoa	Cluster 4
ccr9a	Cluster 6
tuba1c	Cluster 6
rel	Cluster 3
grid2	Cluster 4
gnb5b	Cluster 3
serpinb1	Cluster 7
gpm6aa	Cluster 3
lgalslb	Cluster 5
pcolce2b	Cluster 2
c1galt1a	Cluster 4
capn2b	Cluster 8
clul1	Cluster 3
pcnxl2	Cluster 4
capn8	Cluster 8
hsp70l	Cluster 4
2009-03-01	Cluster 4
fosb	Cluster 4
npas4a	Cluster 3
smc1a	Cluster 5
celsr3	Cluster 4
nr4a3	Cluster 6
kcnc3a	Cluster 4
steap4	Cluster 2
foxi3a	Cluster 1
sprn	Cluster 4
ttbk1a	Cluster 5
tprg1	Cluster 8
stxbp1b	Cluster 3
itih6	Cluster 1
igsf21b	Cluster 4
ecrg4a	Cluster 2
kcnd3	Cluster 4
syt11b	Cluster 3
fam3c	Cluster 1
scrt2	Cluster 4
dpt	Cluster 1
abcb9	Cluster 1
myoz1a	Cluster 8
FQ323096.1	Cluster 4
slc35g2a	Cluster 6
vsx1	Cluster 4
irf8	Cluster 4
MANEAL	Cluster 3
ccdc125	Cluster 2
ca6	Cluster 1
calca	Cluster 7
papss2b	Cluster 8
carmil2	Cluster 9
ttbk1b	Cluster 4
stc2a	Cluster 1
mtmr1a	Cluster 4
cd99l2	Cluster 6
tas1r1	Cluster 8
crmp1	Cluster 3
cavin4b	Cluster 1
dctn1b	Cluster 6
gpr37l1b	Cluster 4
serpine1	Cluster 4
ppp2r2ca	Cluster 6
plch2b	Cluster 4
svopa	Cluster 4
and3	Cluster 4
vamp2	Cluster 5
per1a	Cluster 8
dnah5l	Cluster 4
ltbp1	Cluster 1
hepacama	Cluster 4
epyc	Cluster 1
lhx9	Cluster 4
dact2	Cluster 8
snai1a	Cluster 1
camkvl	Cluster 6
cadm3	Cluster 3
chrna2b	Cluster 2
rtn2b	Cluster 8
ppm1nb	Cluster 3
htr1ab	Cluster 5
tnfsf10	Cluster 2
cbln1	Cluster 3
CR847953.1	Cluster 6
sv2ba	Cluster 3
gfpt1	Cluster 1
kcnc2	Cluster 3
RNF157	Cluster 3
n4bp1	Cluster 3
satb1a	Cluster 6
aldoca	Cluster 4
sfrp1b	Cluster 2
ephb6	Cluster 5
dnmt3bb.2	Cluster 1
p3h3	Cluster 1
syt11a	Cluster 4
lhx5	Cluster 4
svopl	Cluster 1
fstb	Cluster 1
six2a	Cluster 1
six3a	Cluster 4
arxa	Cluster 4
eml3	Cluster 8
bhlhe22	Cluster 4
snap25b	Cluster 3
znf385c	Cluster 1
pcyt1ba	Cluster 6
ackr3b	Cluster 1
mpp4a	Cluster 3
phactr3a	Cluster 6
draxin	Cluster 4
celsr1b	Cluster 6
grhl2a	Cluster 8
scinlb	Cluster 8
tapbpl	Cluster 4
otpb	Cluster 3
lgi1b	Cluster 6
shq1	Cluster 7
alcamb	Cluster 8
muc5.2	Cluster 7
lzts3b	Cluster 5
chst2b	Cluster 3
sik1	Cluster 3
ptprna	Cluster 9
trim46b	Cluster 4
ddr2b	Cluster 1
ihha	Cluster 7
mybpha	Cluster 8
grk1a	Cluster 4
ihhb	Cluster 1
mmp16b	Cluster 6
cep170ab	Cluster 3
b4galnt3b	Cluster 8
ngfa	Cluster 2
cntnap2a	Cluster 6
pim2	Cluster 3
atpv0e2	Cluster 4
gsc	Cluster 1
nip7	Cluster 8
ank1a	Cluster 3
rbp3	Cluster 5
tspan2b	Cluster 8
runx2b	Cluster 1
evx2	Cluster 9
hoxd4a	Cluster 2
hoxd3a	Cluster 8
dpysl5b	Cluster 4
avil	Cluster 2
rxfp3.3b	Cluster 4
hnrnpa3	Cluster 4
nipal4	Cluster 1
mfap2	Cluster 2
gria4b	Cluster 4
fgf7	Cluster 7
prune2	Cluster 4
map1aa	Cluster 6
gabrd	Cluster 4
slc32a1	Cluster 6
atcayb	Cluster 4
trpm5	Cluster 1
kif5ab	Cluster 4
adgrb3	Cluster 3
ddit3	Cluster 5
pappab	Cluster 7
hs3st3l	Cluster 3
sv2a	Cluster 4
cplx4a	Cluster 3
kcnq3	Cluster 6
crb2a	Cluster 6
sybu	Cluster 4
adamts3	Cluster 1
fam155b	Cluster 4
slc4a10b	Cluster 9
apoda.2	Cluster 9
samd7	Cluster 4
syn1	Cluster 3
hhip	Cluster 1
thbs2a	Cluster 8
map1b	Cluster 6
bnipl	Cluster 8
clcn2c	Cluster 1
atl1	Cluster 6
cacna1ha	Cluster 5
adam22	Cluster 6
shank1	Cluster 6
ecel1	Cluster 8
rgs7bpa	Cluster 6
clstn2	Cluster 6
apba2b	Cluster 6
sv2bb	Cluster 6
mctp1b	Cluster 1
fbxl16	Cluster 4
dync1i1	Cluster 4
atp2a3	Cluster 1
atp8b1	Cluster 8
fam160a1a	Cluster 8
dner	Cluster 6
gabbr2	Cluster 5
abcg4a	Cluster 3
rnf182	Cluster 6
chst3a	Cluster 7
arpp21	Cluster 8
nrn1lb	Cluster 4
st14a	Cluster 1
emilin2a	Cluster 8
trpc1	Cluster 6
timp2a	Cluster 8
xylt1	Cluster 8
myom1a	Cluster 1
dusp3a	Cluster 6
sost	Cluster 1
tfpi2	Cluster 4
hepacam2	Cluster 1
col6a2	Cluster 1
nrxn2a	Cluster 6
vwa7	Cluster 4
cpne5a	Cluster 4
tbkbp1	Cluster 4
thsd7aa	Cluster 5
tmem121aa	Cluster 9
kctd7	Cluster 3
aifm4	Cluster 8
nrxn1a	Cluster 4
yjefn3	Cluster 4
ank3b	Cluster 5
itpr3	Cluster 8
arhgef9a	Cluster 5
trim108	Cluster 1
ahnak	Cluster 1
fmn2b	Cluster 6
rasgrp4	Cluster 7
arhgap27l	Cluster 1
kif1aa	Cluster 6
meox2b	Cluster 1
prss12	Cluster 1
col15a1b	Cluster 2
satb2	Cluster 7
lingo3a	Cluster 5
grhl2b	Cluster 1
fsd1	Cluster 4
kif1ab	Cluster 9
elmod1	Cluster 5
kiaa1549lb	Cluster 6
ankrd24	Cluster 2
abi3bpa	Cluster 7
tub	Cluster 6
olfml3b	Cluster 1
camsap2a	Cluster 6
cacnb4b	Cluster 3
prrt1	Cluster 6
ppp2r2cb	Cluster 4
adam23a	Cluster 4
shank2	Cluster 4
cacna1ea	Cluster 3
mtus2a	Cluster 5
scn3b	Cluster 4
phex	Cluster 8
nlgn3b	Cluster 6
frem1b	Cluster 2
skor1b	Cluster 5
xpr1a	Cluster 5
shisa7a	Cluster 3
kiaa1549la	Cluster 5
ackr3a	Cluster 1
lyve1b	Cluster 2
bcl11ba	Cluster 5
tecpr1a	Cluster 5
abcc13	Cluster 5
mapk8ip3	Cluster 9
pleca	Cluster 1
myl10	Cluster 7
duox	Cluster 8
cadm2b	Cluster 6
abca4b	Cluster 4
kcnh7	Cluster 5
nrxn3b	Cluster 6
pcdh1a	Cluster 6
scn1lab	Cluster 4
trim36	Cluster 4
nell2b	Cluster 4
glsa	Cluster 5
slc6a15	Cluster 4
pi4kab	Cluster 9
fam46d	Cluster 4
kcnk10a	Cluster 4
steap2	Cluster 6
kcnv2b	Cluster 3
ndnf	Cluster 2
kcna1a	Cluster 5
ttll7	Cluster 4
cacng7a	Cluster 6
apc2	Cluster 6
fam78ba	Cluster 6
panx2	Cluster 6
mlc1	Cluster 4
tulp4b	Cluster 4
syne1b	Cluster 9
ago3b	Cluster 9
slc4a10a	Cluster 4
shisa7b	Cluster 4
nrxn2b	Cluster 4
mapk8ip2	Cluster 3
dock3	Cluster 4
abi3b	Cluster 1
neto2b	Cluster 6
myh9a	Cluster 1
pcloa	Cluster 3
oxr1b	Cluster 3
apba2a	Cluster 4
atp2b2	Cluster 5
rph3aa	Cluster 5
elmo2	Cluster 4
pip4k2ab	Cluster 6
syt7a	Cluster 9
ch1073-291c23.1	Cluster 2
ppm1h	Cluster 9
pde8b	Cluster 9
syngap1a	Cluster 9
kctd8	Cluster 9
slc24a4b	Cluster 4
adamts12	Cluster 8
ywhag1	Cluster 3
myoz3a	Cluster 1
jund	Cluster 9
scospondin	Cluster 5
gas1b	Cluster 1
tcnl	Cluster 8
atf5a	Cluster 3
fam19a5l	Cluster 4
cbln12	Cluster 4
luzp2	Cluster 5
kcne4	Cluster 4
lamc2	Cluster 8
astn1	Cluster 5
angptl2b	Cluster 1
ralgps1	Cluster 5
six9	Cluster 1
vgll4l	Cluster 8
foxl2b	Cluster 1
ttc9b	Cluster 6
tmem91	Cluster 4
tnnt3b	Cluster 1
map7d2a	Cluster 5
shha	Cluster 8
gpr85	Cluster 4
ksr1a	Cluster 5
cuedc1a	Cluster 4
map4l	Cluster 6
tnks1bp1	Cluster 7
slc6a17	Cluster 6
klhl41a	Cluster 8
sostdc1a	Cluster 8
cyp1b1	Cluster 5
gabra1	Cluster 3
serpinf1	Cluster 1
cry1ba	Cluster 4
col2a1a	Cluster 1
napbb	Cluster 5
kcnh5b	Cluster 6
mstnb	Cluster 4
ppp1r15a	Cluster 5
fam19a5a	Cluster 4
chrm4a	Cluster 5
upf3a	Cluster 5
nkx3.3	Cluster 1
tbc1d24	Cluster 5
spa17	Cluster 5
lrrc4.1	Cluster 4
nkain2	Cluster 4
alox12	Cluster 1
igsf9bb	Cluster 9
khdrbs2	Cluster 5
cldnh	Cluster 8
col7a1l	Cluster 1
foxi2	Cluster 1
pou4f2	Cluster 5
syngap1b	Cluster 4
rhbdl2	Cluster 1
sox1a	Cluster 4
cldna	Cluster 1
itga6b	Cluster 1
kcnq5b	Cluster 1
pdlim2	Cluster 1
lingo2b	Cluster 3
cspg5a	Cluster 3
dmrt2b	Cluster 1
rgs8	Cluster 5
celf4	Cluster 4
rgs4	Cluster 1
sfrp2	Cluster 1
foxg1d	Cluster 3
lrp8	Cluster 4
nbeaa	Cluster 4
rspo3	Cluster 2
sytl1	Cluster 8
six7	Cluster 3
aste1a	Cluster 6
tgm2a	Cluster 1
gria2a	Cluster 5
pou3f2a	Cluster 4
FO681357.1	Cluster 1
muc5.1	Cluster 2
fam212aa	Cluster 8
foxf2b	Cluster 1
mtmr7b	Cluster 3
s100v1	Cluster 1
lactbl1b	Cluster 3
agr2	Cluster 8
hpcal4	Cluster 4
phyhiplb	Cluster 6
trpc5a	Cluster 9
cacna1i	Cluster 9
stmn2b	Cluster 4
arf3a	Cluster 6
grin2ab	Cluster 3
cadpsb	Cluster 6
fam131bb	Cluster 6
nt5c1ab	Cluster 3
prelp	Cluster 1
grin2db	Cluster 5
enpp5	Cluster 9
cacng8b	Cluster 3
rhol	Cluster 4
fezf2	Cluster 4
c1qtnf12	Cluster 1
slc25a18	Cluster 3
gabra5	Cluster 5
dyrk4	Cluster 5
foxg1a	Cluster 3
pax7b	Cluster 4
tnnc2	Cluster 8
ccl25b	Cluster 1
sox2	Cluster 8
kitlga	Cluster 7
cpne5b	Cluster 3
hmga1b	Cluster 4
fam131ba	Cluster 5
cdk5r2a	Cluster 6
s100u	Cluster 1
papss2a	Cluster 8
mllt11	Cluster 6
cx28.8	Cluster 2
wisp3	Cluster 1
adgrg7.2	Cluster 2
slc12a10.2	Cluster 1
wnt4a	Cluster 1
p3h1	Cluster 8
lrfn5a	Cluster 5
tmem79a	Cluster 1
ppp1r18	Cluster 3
gip	Cluster 8
cbarpb	Cluster 9
lrrtm2	Cluster 5
celf5a	Cluster 5
olfm3a	Cluster 4
zic6	Cluster 5
zic3	Cluster 5
ecm2	Cluster 8
dlx4b	Cluster 8
tgfbi	Cluster 1
rrp8	Cluster 7
ywhag2	Cluster 4
atcaya	Cluster 4
rx1	Cluster 3
ppp1r9bb	Cluster 6
adarb2	Cluster 3
nrn1a	Cluster 5
tgfb2l	Cluster 1
mamdc2b	Cluster 2
col9a1a	Cluster 1
cnksr2b	Cluster 4
vav3b	Cluster 4
cpxm1a	Cluster 8
tnni1d	Cluster 7
thbs2b	Cluster 8
pax1b	Cluster 8
RASGRF1	Cluster 3
hdac7b	Cluster 9
crygm2d6	Cluster 6
clstn3	Cluster 6
gdf10b	Cluster 1
fam163b	Cluster 4
myt1a	Cluster 6
adamtsl2	Cluster 7
rem2	Cluster 4
irx5b	Cluster 6
map6b	Cluster 9
antxr1b	Cluster 1
dnai2b	Cluster 4
nim1k	Cluster 4
itpr1b	Cluster 5
sgca	Cluster 8
gramd1bb	Cluster 6
lrrc75ba	Cluster 9
apba1b	Cluster 4
elfn1b	Cluster 4
junba	Cluster 4
slc12a8	Cluster 8
fscn2b	Cluster 3
gas7a	Cluster 3
gdpd3a	Cluster 8
odam	Cluster 8
cnksr2a	Cluster 5
mturn	Cluster 3
map6a	Cluster 5
cntnap1	Cluster 5
lingo2a	Cluster 6
cntnap2b	Cluster 5
fam57bb	Cluster 9
add2	Cluster 3
grid1a	Cluster 4
nptx1l	Cluster 4
rims1a	Cluster 4
myo10l1	Cluster 9
abca12	Cluster 8
bicdl1	Cluster 9
ank1b	Cluster 6
ptprt	Cluster 4
mxra5a	Cluster 8
impg1b	Cluster 3
frmpd3	Cluster 4
ptpn5	Cluster 6
nol4la	Cluster 5
camk1da	Cluster 6
col6a1	Cluster 1
fam117ba	Cluster 4
tbrg1	Cluster 1
fmnl2b	Cluster 4
cxcl18b	Cluster 5
rasgrf2a	Cluster 4
aipl1	Cluster 4
wdr17	Cluster 5
neo1b	Cluster 1
tmco3	Cluster 1
TMEM8B	Cluster 6
adgrb1a	Cluster 6
lrrc38a	Cluster 3
mylk5	Cluster 7
adamts10	Cluster 1
timp2b	Cluster 2
whrna	Cluster 3
sgsm1b	Cluster 9
spock2	Cluster 5
mkxa	Cluster 1
soga3b	Cluster 5
shisa3	Cluster 2
vwa1	Cluster 2
ccdc136b	Cluster 3
lrch2	Cluster 5
sema5bb	Cluster 1
fndc7b	Cluster 1
adora1b	Cluster 4
asphd1	Cluster 4
slc12a5a	Cluster 4
mettl24	Cluster 8
syt3	Cluster 6
oafa	Cluster 8
fam155a	Cluster 6
igsf9a	Cluster 7
chadlb	Cluster 1
kcnj14	Cluster 3
slco4a1	Cluster 4
prkd1	Cluster 5
faxca	Cluster 5
cdh24a	Cluster 6
kif5c	Cluster 6
sez6l2	Cluster 3
grid2ipa	Cluster 4
siglec15l	Cluster 1
clcf1	Cluster 8
pcsk1nl	Cluster 4
trim2b	Cluster 4
pou3f2b	Cluster 4
FQ323119.1	Cluster 1
loxl3a	Cluster 8
vopp1	Cluster 5
cacng3b	Cluster 6
mctp1a	Cluster 7
ARHGAP22	Cluster 9
vwc2	Cluster 5
chgb	Cluster 4
grm8b	Cluster 6
trhra	Cluster 5
hspg2	Cluster 1
col14a1b	Cluster 1
esamb	Cluster 4
kcnv2a	Cluster 3
rai1	Cluster 5
wisp1b	Cluster 1
syt6a	Cluster 4
pgfb	Cluster 2
ttyh1	Cluster 4
dpp6a	Cluster 6
atp1b1b	Cluster 1
ftr86	Cluster 5
unm_hu7912	Cluster 3
aldh1a3	Cluster 8
lhfpl4b	Cluster 4
fer1l4	Cluster 8
adgra2	Cluster 1
abcc8b	Cluster 4
socs7	Cluster 4
calhm1	Cluster 1
fam131a	Cluster 6
pcdhb	Cluster 6
arl6ip5a	Cluster 2
ptprnb	Cluster 6
ppfia3	Cluster 4
gprc5ba	Cluster 5
arhgef16	Cluster 1
gpr158a	Cluster 5
col6a3	Cluster 1
cbln2b	Cluster 4
nwd2	Cluster 4
kcnj3a	Cluster 6
impg1a	Cluster 3
ntrk3a	Cluster 6
gmip	Cluster 3
nat8l	Cluster 6
wdr89	Cluster 7
synpo2la	Cluster 1
slc46a3	Cluster 8
nlgn2a	Cluster 5
ppp1r14c	Cluster 3
sorcs3b	Cluster 5
ntng2a	Cluster 4
myo9b	Cluster 1
camta1a	Cluster 4
igsf10	Cluster 7
pdgfc	Cluster 8
arsj	Cluster 1
phf24	Cluster 5
arsia	Cluster 1
gpr137bb	Cluster 6
elfn2a	Cluster 4
mal2	Cluster 8
thbs3a	Cluster 1
grm8a	Cluster 6
arfgef3	Cluster 9
mb21d2	Cluster 4
nlgn1	Cluster 4
GRIK3	Cluster 4
nocta	Cluster 4
acer2	Cluster 6
brsk2b	Cluster 5
egr4	Cluster 5
olfm2a	Cluster 6
cd248b	Cluster 1
elf3	Cluster 3
TMEM151A	Cluster 4
b4galt2	Cluster 4
cdh24b	Cluster 4
wscd1b	Cluster 4
phf19	Cluster 1
snx8b	Cluster 6
lrfn4b	Cluster 4
CNNM1	Cluster 5
slitrk3a	Cluster 4
rusc1	Cluster 6
mrc2	Cluster 8
wdr47a	Cluster 6
INAVA	Cluster 3
hpse2	Cluster 8
cacna2d2b	Cluster 5
slc12a5b	Cluster 3
tulp1b	Cluster 4
aatka	Cluster 6
gal3st1b	Cluster 1
ftr14l	Cluster 4
twist2	Cluster 1
FO704871.1	Cluster 4
brinp1	Cluster 6
col12a1a	Cluster 1
acsl2	Cluster 4
cdh26.1	Cluster 8
hspb15	Cluster 6
fap	Cluster 1
adgrb1b	Cluster 6
slc9a5	Cluster 2
myo16	Cluster 6
pnp5a	Cluster 3
scpp5	Cluster 8
vtcn1	Cluster 8
prdm13	Cluster 6
b4galnt3a	Cluster 8
cacna2d3	Cluster 4
npb	Cluster 6
rims1b	Cluster 4
fbxo41	Cluster 6
chrdl2	Cluster 1
faxcb	Cluster 4
col17a1b	Cluster 1
cbfa2t3	Cluster 9
rps6kl1	Cluster 5
dhx32b	Cluster 6
clec11a	Cluster 8
actc1c	Cluster 7
bsnb	Cluster 6
sod3b	Cluster 2
nlgn2b	Cluster 4
plch1	Cluster 4
baiap3	Cluster 4
foxe1	Cluster 1
ube2ql1	Cluster 6
cacna1bb	Cluster 5
and2	Cluster 4
st3gal1l	Cluster 1
LO018552.1	Cluster 4
lrig3	Cluster 1
arhgef38	Cluster 2
tmprss15	Cluster 8
lrfn5b	Cluster 3
sez6b	Cluster 4
coro2ba	Cluster 3
nlgn4a	Cluster 4
rhobtb1	Cluster 6
trpc7b	Cluster 6
fam20a	Cluster 8
bicd1a	Cluster 6
kif3cb	Cluster 4
cd83	Cluster 4
rspo2	Cluster 1
nyap2a	Cluster 6
calhm3	Cluster 1
sall3a	Cluster 5
fam171a2b	Cluster 5
gpr158b	Cluster 5
lrrc7	Cluster 5
plppr4a	Cluster 4
znf219	Cluster 4
efna2b	Cluster 8
col6a4a	Cluster 8
pea15	Cluster 9
map6d1	Cluster 6
slitrk4	Cluster 4
tagln3a	Cluster 6
kcnma1a	Cluster 4
tmem163a	Cluster 3
phldb2a	Cluster 1
dnajc6	Cluster 4
klf4	Cluster 4
doc2d	Cluster 4
dlx2a	Cluster 7
nhsb	Cluster 9
il13ra1	Cluster 4
BX936308.1	Cluster 6
RF00443	Cluster 2
fgf20b	Cluster 7
sgk494b	Cluster 4
ntrk3b	Cluster 4
nat16	Cluster 3
fhdc4	Cluster 7
CR925773.1	Cluster 9
scg3	Cluster 9
srrm4	Cluster 4
pou6f2	Cluster 5
cald1b	Cluster 7
dbx1a	Cluster 4
mtnr1bb	Cluster 6
nrg2b	Cluster 4
chrng	Cluster 8
CR847543.1	Cluster 9
ccdc129	Cluster 8
TCF24	Cluster 7
CR774179.1	Cluster 6
carmil3	Cluster 4
hcar1-4	Cluster 3
foxa	Cluster 1
nfil3-6	Cluster 3
prrg2	Cluster 2
cthrc1a	Cluster 1
akt3b	Cluster 5
mtss1lb	Cluster 4
cbln20	Cluster 1
btbd3b	Cluster 4
TENM3	Cluster 5
gpr153	Cluster 4
maptb	Cluster 4
BX005012.1	Cluster 1
rab27b	Cluster 5
pdyn	Cluster 4
tnfrsf11a	Cluster 1
cntn1a	Cluster 5
psme4a	Cluster 3
tmem240a	Cluster 6
CT573433.1	Cluster 4
slc6a11b	Cluster 4
BX664625.3	Cluster 1
pkd1l2b	Cluster 1
pcdh2aa15	Cluster 5
smoc2	Cluster 2
ablim3	Cluster 4
fam78ab	Cluster 6
tmem145	Cluster 4
kcnj1a.6	Cluster 8
and1	Cluster 4
st6gal2b	Cluster 8
f10	Cluster 2
ponzr3	Cluster 1
chst1	Cluster 6
adcy1b	Cluster 4
ngfra	Cluster 1
mast1b	Cluster 3
prox1b	Cluster 4
trabd2b	Cluster 2
citb	Cluster 5
wnk4b	Cluster 7
kcnj1a.5	Cluster 1
rgs1	Cluster 2
bcl2b	Cluster 6
hbae1.3	Cluster 4
egr3	Cluster 3
htr3a	Cluster 7
csgalnact1b	Cluster 1
tspearb	Cluster 1
nexmifa	Cluster 6
adgrl1a	Cluster 6
mapta	Cluster 5
tspan4a	Cluster 2
omgb	Cluster 1
hbae1	Cluster 4
fbln7	Cluster 1
baalcb	Cluster 6
BX957322.1	Cluster 6
ncam3	Cluster 8
ism2a	Cluster 1
trabd2a	Cluster 2
nrg3b	Cluster 4
hapln1a	Cluster 1
pcdh18a	Cluster 1
cita	Cluster 9
CR388047.1	Cluster 2
rtn4r	Cluster 4
reck	Cluster 1
rac3a	Cluster 3
rab11fip4a	Cluster 6
gsta.1	Cluster 8
fam20cb	Cluster 1
CR855311.1	Cluster 2
PLCB2	Cluster 1
scpp1	Cluster 8
ttll10	Cluster 8
lipcb	Cluster 2
thsd7ab	Cluster 6
PDZD4	Cluster 5
kcnj1a.4	Cluster 1
tnk2a	Cluster 3
nell2a	Cluster 4
prdm2a	Cluster 6
scn12aa	Cluster 5
celf5b	Cluster 6
fam222a	Cluster 9
kcnj10a	Cluster 4
igfbp6b	Cluster 1
epor	Cluster 9
sycn.3	Cluster 4
apnl	Cluster 8
atp6ap1lb	Cluster 3
pkhd1l1	Cluster 1
lrrc75bb	Cluster 3
kcnq2b	Cluster 6
cry1bb	Cluster 4
dmxl2	Cluster 4
hunk	Cluster 5
plekhd1	Cluster 4
mtcl1	Cluster 4
atp6ap1la	Cluster 6
peli1a	Cluster 1
sptssb	Cluster 2
fgfbp1b	Cluster 1
cnrip1a	Cluster 4
capn2a	Cluster 1
aebp1	Cluster 1
insm1a	Cluster 4
CR391998.1	Cluster 8
CR392002.1	Cluster 9
BX663503.1	Cluster 4
BX469930.1	Cluster 2
hsp70.2	Cluster 4
snorc	Cluster 2
BX284635.1	Cluster 4
gpsm1a	Cluster 5
jac1	Cluster 6
SPTBN4	Cluster 5
ptprua	Cluster 9
cyp27c1	Cluster 2
gbgt1l2	Cluster 2
unc5da	Cluster 4
stap2a	Cluster 4
tmsb2	Cluster 4
adgrf3b	Cluster 1
iqsec3b	Cluster 4
GUCY1A2	Cluster 6
CU681836.1	Cluster 8
ifitm1	Cluster 2
nyap2b	Cluster 5
urp1	Cluster 3
lamc3	Cluster 1
ccl34b.1	Cluster 5
s100a11	Cluster 1
entpd5b	Cluster 8
BX001030.1	Cluster 1
tmem238a	Cluster 1
prr18	Cluster 6
CU639468.1	Cluster 3
BX510657.1	Cluster 1
BX323559.3	Cluster 8
serp2	Cluster 3
krt17	Cluster 4
taok3b	Cluster 6
BX005064.1	Cluster 7
lrp1ba.1	Cluster 5
CR354556.1	Cluster 4
her4.2	Cluster 5
BX510923.1	Cluster 3
gabrz	Cluster 5
ksr2	Cluster 4
cdc42se2	Cluster 9
sftpba	Cluster 8
acbd7	Cluster 4
ms4a17a.11	Cluster 1
gpr186	Cluster 3
cplx4c	Cluster 4
[truncated: 312 more rows]
